# Supplementary material for: The succession of gut microbiota in the concave‐eared torrent frog (Odorrana tormota) throughout developmental history
Source: Ecol Evol. 2023 May 20;13(5):e10094. doi: 10.1002/ece3.10094 (PMC10199338; doi:10.1002/ece3.10094)
Supplement: Supplementary file 7 — Tables S1.–S5. [file ECE3-13-e10094-s007.xlsx]

## Sheet: SI Table S1
SI Table S1. Sample grouping information
SampleID	Group	Developmental stage
T1_1	T1	Gosner 24 stage
T1_2	T1	Gosner 24 stage
T1_3	T1	Gosner 24 stage
T2_1	T2	Gosner 32 stage
T2_2	T2	Gosner 32 stage
T2_3	T2	Gosner 32 stage
T3_1	T3	Gosner 40 stage
T3_2	T3	Gosner 40 stage
T3_3	T3	Gosner 40 stage
M1_1	M1	Gosner 42 stage（early metamorphosis）
M1_2	M1	Gosner 42 stage（early metamorphosis）
M1_3	M1	Gosner 42 stage（early metamorphosis）
M2_1	M2	Gosner 45 stage（late metamorphosis）
M2_2	M2	Gosner 45 stage（late metamorphosis）
M2_3	M2	Gosner 45 stage（late metamorphosis）
H0_1	H0	20 days after metamorphosis
H0_2	H0	20 days after metamorphosis
H0_3	H0	20 days after metamorphosis
H1_1	H1	pre-hibernation stage
H1_2	H1	pre-hibernation stage
H1_3	H1	pre-hibernation stage
H2_1	H2	hibernation stage
H2_2	H2	hibernation stage
H2_3	H2	hibernation stage
H3_1	H3	end of hibernation stage
H3_2	H3	end of hibernation stage
H3_3	H3	end of hibernation stage
A1_1	A1	2-year-old adult
A1_2	A1	2-year-old adult
A1_3	A1	2-year-old adult
A2_1	A2	3-year-old adult
A2_2	A2	3-year-old adult
A2_3	A2	3-year-old adult

## Sheet: SI Table S2
SI Table S2. Host and environmental factors information
SampleID	Development stage	Gut length (mm)	Body weight (g)	Feeding habit	Fasting status	Habitat type	Environment temperature(°C)
T1_1	1	27.26	0.037	1	1	0	19.1
T1_2	1	24.5	0.035	1	1	0	19.1
T1_3	1	27.58	0.041	1	1	0	19.1
T2_1	2	55.22	0.141	1	1	0	19.7
T2_2	2	49.16	0.105	1	1	0	19.7
T2_3	2	65.86	0.134	1	1	0	19.7
T3_1	3	75.34	0.181	1	1	0	22.3
T3_2	3	78.62	0.184	1	1	0	22.3
T3_3	3	93.78	0.193	1	1	0	22.3
M1_1	4	7.06	0.186	1	0	0	22.2
M1_2	4	13.4	0.237	1	0	0	22.2
M1_3	4	9.04	0.2	1	0	0	22.2
M2_1	5	9.68	0.143	1	0	0	24
M2_2	5	9.72	0.147	1	0	0	24
M2_3	5	11.3	0.152	1	0	0	24
H0_1	6	8.64	0.101	0	1	1	27.6
H0_2	6	10.6	0.133	0	1	1	27.6
H0_3	6	10.9	0.157	0	1	1	27.6
H1_1	7	16.96	0.173	0	1	1	26.8
H1_2	7	17.06	0.197	0	1	1	26.8
H1_3	7	20.1	0.265	0	1	1	26.8
H2_1	8	19.28	0.173	0	0	1	3.7
H2_2	8	27.46	0.281	0	0	1	3.7
H2_3	8	20.58	0.216	0	0	1	3.7
H3_1	9	19.4	0.41	0	0	1	28.3
H3_2	9	21.88	0.533	0	0	1	28.3
H3_3	9	16.34	0.361	0	0	1	28.3
A1_1	10	29.6	2.448	0	1	1	27.9
A1_2	10	31.36	3.036	0	1	1	27.9
A1_3	10	30.32	2.7	0	1	1	27.9
A2_1	11	36.62	3.252	0	1	1	28.1
A2_2	11	37.42	3.437	0	1	1	28.1
A2_3	11	35.32	3.115	0	1	1	28.1
Value of 'Development stage' represents the different development stages, and increases with the development history. Value of 'Feeding habit' represents different feeding habits, '0' represents 'carnivorous', '1' represents 'omnivorous'. Value of 'Fasting status' represents different fasting or not, '0' represents 'fasting' '1' represent 'eating'. Value of 'Habitat type' represents different hab…

## Sheet: SI Table S3
SI Table S3. Relationship of host and environmental factors on beta diversity
Factors	Summary of the squares	Mean of the squares	F.Model	R2	P.value	P.adjust
Developmental stage	2.48681	2.48681	7.4809	0.19441	0.001	0.00117
Gut length	1.47868	1.47868	4.05181	0.11559	0.001	0.00117
Feeding habit	2.26117	2.26117	6.65636	0.17677	0.001	0.00117
Habitat type	2.26117	2.26117	6.65636	0.17677	0.001	0.00117
Environmental temperature	1.67068	1.67068	4.65698	0.1306	0.001	0.00117
Body weight	1.866	1.866	5.29441	0.14587	0.001	0.00117
Fasting status	0.84112	0.84112	2.18185	0.06575	0.011	0.011

## Sheet: SI Table S4
Table S4. Relative abundance at the phylum level
Phylum	T1	T2	T3	M1	M2	H0	H1	H2	H3	A1	A2
p__Proteobacteria	9076	10123.3	9595	2584.33	15778	2321.33	4405.33	11873.7	10294.3	9490.33	5300.33
p__Firmicutes	4265.33	7598.33	989	8198.33	5436	24326.7	14588.7	684.333	10007	2760	2719.33
p__Bacteroidetes	9320.67	359.333	719.667	9623.33	4744.67	1671.67	6617.67	16099.7	4793.33	8465.33	11454
p__Verrucomicrobia	4	219	51	8324	1293.33	283.333	959	86.3333	3295.33	8636.67	9869.67
p__Actinobacteria	1035.67	10216	15670.3	153.667	1402	290.333	923	596	268.333	51	37
p__Fusobacteria	1045.33	485.333	1425.67	17.3333	409.333	11	6.66667	0.333333	0	0	0
p__Chloroflexi	1414.33	26.6667	74	3.66667	87	37.6667	13.3333	2.33333	274	0.333333	0
p__Cyanobacteria	1511.33	34.6667	10.6667	28.3333	18.6667	21.3333	8	0.666667	68.6667	0.333333	0
p__Tenericutes	78.3333	88	27.3333	122.667	2.66667	53.3333	838.667	7.66667	146.667	0	0
p__Patescibacteria	455.667	87.6667	181	73	105.667	45.3333	9	3.33333	46	0.666667	0.333333
p__Planctomycetes	185.333	26.3333	601	5	14.3333	3.33333	5.66667	0.333333	36.6667	0	0
p__Deferribacteres	0	9.66667	1	3	0	0	705.667	59.3333	32	3.66667	34.3333
p__Spirochaetes	9	55	2.33333	74.6667	18.3333	116	264.667	0	4	7.66667	0
p__Acidobacteria	278.333	10.6667	1.66667	1	38.6667	82.6667	8.66667	1	48.3333	0	0
p__unclassified_k__norank_d__Bacteria	144	8.33333	4.33333	99	15.3333	60	4.66667	0	10.6667	0	1
p__Gemmatimonadetes	156.333	2.33333	0.666667	2.33333	8	4.66667	0.666667	0.333333	27.3333	0	0
p__Epsilonbacteraeota	49	3.33333	14.3333	91.3333	0.666667	7.33333	15.6667	0	1.33333	0	0
p__Rokubacteria	98.3333	0	0.333333	0	0.666667	0	0	0	18	0	0
p__Chlamydiae	11.3333	18.6667	29.3333	0	16.6667	2	0	0	3.66667	0	0
p__Deinococcus-Thermus	41	7	4.33333	8	15.3333	2.33333	0.333333	0	0	0	0
p__Nitrospirae	50	1	2	1.33333	0.666667	4.33333	0	0.333333	5	0	0
p__Synergistetes	0	0	0	0	3.33333	35.3333	15.3333	0.333333	0	0	0
p__Dependentiae	13.6667	27	6.66667	0	2	2.33333	1.33333	0	1	0	0
p__Marinimicrobia_SAR406_clade	25.6667	0	0	0	0	0	0	0	9.33333	0	0
p__Dadabacteria	24.6667	0	0	0	0	0	0	0	1	0	0
p__Elusimicrobia	3.33333	0.333333	0	1	0	4	14.6667	0	0.666667	0	0
p__Zixibacteria	21.3333	0	0	0	0	0	0	0	2.66667	0	0
p__Cloacimonetes	0	0	0	0	0	23	0	0	0	0	0
p__Nitrospinae	18.6667	0	0	0	0	0	0	0	2	0	0
p__Aerophobetes	13.3333	0	0	0	0	0	0	0	6.33333	0	0
p__Calditrichaeota	17	0	0	0	0	0	0	0	1.66667	0	0
p__Latescibacteria	7.33333	0	0	0	0	0	4.66667	0	1.33333	0	0
p__Armatimonadetes	1.33333	5	2.66667	0	1.33333	0	0	0	1.66667	0	0
p__Omnitrophicaeota	7	0	0	0	0	0	0	0	2	0	0
p__WPS-2	3.66667	1	0.666667	0	2.33333	0	0	0	0	0	0
p__WOR-1	7.33333	0	0	0	0	0	0	0	0	0	0
p__Thermotogae	0	0.333333	0	0	0	2.66667	3.33333	0	0	0	0
p__BRC1	4.33333	1.66667	0	0	0	0	0	0	0	0	0
p__Schekmanbacteria	4.66667	0	0	0	0	0	0	0	1.33333	0	0
p__Fibrobacteres	0	0	1	0.666667	0	4	0	0	0	0	0
p__BHI80-139	3.66667	0	0	0	0	0	0	0	1.66667	0	0
p__Hydrogenedentes	3.33333	0	0	0	0	0	0	0	0.333333	0	0
p__Margulisbacteria	2.33333	0	0	0	0	0	0	0	0.666667	0	0
p__Halanaerobiaeota	0	0	0	0	0	0	0	0	1.66667	0	0
p__PAUC34f	1.66667	0	0	0	0	0	0	0	0	0	0
p__Poribacteria	1.66667	0	0	0	0	0	0	0	0	0	0
p__GAL15	0	0	0	0	0	0	1.33333	0	0	0	0
p__WS2	0	0	0	0	1	0	0	0	0	0	0
p__Modulibacteria	0.666667	0	0	0	0	0	0	0	0	0	0

## Sheet: SI Table S5
Table S5. Relative abundance at the genus level
Genus	T1	T2	T3	M1	M2	H0	H1	H2	H3	A1	A2
g__Bacteroides	3316	87.6667	22.3333	685.667	2544	656.333	4463	869	3827.67	6955.67	9601
g__Akkermansia	0	215	26.3333	8323.33	1284	283	955	77.3333	3294	8636.67	9869.67
g__unclassified_f__Enterobacteriaceae	636.667	41.6667	31.3333	42.3333	3690.67	148	2428.67	25.6667	8942.67	6953.67	4675.67
g__Clostridium_sensu_stricto_1	0.333333	5.33333	6.33333	297.333	11.6667	21411.3	12.6667	0.666667	9.33333	0	0
g__Mycobacterium	99	6098.33	11948	1.33333	600	52.6667	5	0	0.333333	0	0
g__Pseudomonas	473	2407.33	6519	420.333	3544	18	16.6667	1885.67	503	13.6667	6.66667
g__Chryseobacterium	8.66667	16.6667	8	1.33333	297.333	30.6667	6.33333	13299.7	4.66667	171.667	20.6667
g__Comamonas	61	0.333333	5.33333	0.333333	108	0	2	6289.67	1.33333	9.33333	5
g__Eubacterium]_fissicatena_group	3.33333	398	14.3333	16	502.333	384	353	9.66667	4048.67	189.667	266.667
g__norank_f__Muribaculaceae	2711.67	171.333	31	2644.67	33.6667	175	56.6667	1.33333	90.6667	3.66667	2
g__unclassified_f__Lachnospiraceae	925.333	8	2.66667	191.333	1433.33	255.333	1321.33	62.6667	498	249	569.667
g__unclassified_f__Ruminococcaceae	134.333	278	8.33333	190	120.667	234.667	1792.67	92	816.667	718	418
g__Xanthobacter	0.333333	4627.33	97.6667	0	0.333333	0	0	0	0	0	0
g__Acinetobacter	61.6667	199	10	12	892.333	55.3333	14.6667	1366.67	5.66667	1803.67	244
g__Aeromonas	5	3.33333	17	15	4416.33	1	8.66667	0	96.6667	58	6.33333
g__Plesiomonas	3616	3.66667	17	2.66667	592.333	39.6667	0	0	0	0	0
g__Anaerorhabdus]_furcosa_group	0	259	81.3333	0.333333	998.333	47.3333	2795.67	37	4.66667	0.333333	0
g__Faecalitalea	0	31	1	3	495	257.333	178.333	18.6667	2316	272.667	176.333
g__Lactobacillus	60.3333	269.333	48	3055	31.6667	187.667	24.6667	0.666667	2	0.333333	0
g__Acetobacterium	0	3282.67	323.667	0.666667	7.33333	0	0	0	0	0	0
g__Parabacteroides	16.3333	12.3333	1.66667	207.333	7	122.667	607.667	624.667	23.6667	406.667	1125.67
g__Bacillus	14.6667	46.3333	180	5.33333	19	566.667	2286.67	0.333333	10.6667	0	2.66667
g__Cetobacterium	1039.67	481.333	1416.67	2.33333	66.6667	0	0	0	0	0	0
g__Anaerotruncus	0	0	0.333333	0	0	33.3333	2249.67	159.667	6	51	302.333
g__Odoribacter	1203.67	2	1	28.6667	3.66667	35.6667	12	131	53.3333	801.333	449.333
g__unclassified_f__Chitinophagaceae	0.333333	1.33333	0	1.33333	2	371.667	1322.67	114	694	25.3333	3
g__Succinispira	0	47	43.6667	0	929	59	1106	156	0	6.33333	4.33333
g__Ralstonia	401.667	209.333	124.667	15.3333	462	692.333	200.667	2.66667	29.6667	1	0.666667
g__Prevotellaceae_NK3B31_group	0	1.66667	0	1858.67	0	0	5.33333	0	0	0	0
g__Erysipelatoclostridium	3	5.66667	3	240	10	0	855.667	17.6667	660.333	34	7
g__Rhodococcus	79.3333	304.333	465.333	0	306	26	35	550.667	19.6667	9.66667	15.3333
g__norank_o__PeM15	3	26.3333	1754.33	0	9.33333	0	0	0	0	0	0
g__Staphylococcus	2	1602.67	24	3.33333	45	9.33333	65.6667	0	4.33333	1.33333	0.333333
g__Kluyvera	11.6667	10	1	1621	20.3333	6.66667	0.333333	0.333333	0.333333	35.6667	9.33333
g__Desulfovibrio	89.3333	142	39.6667	8.66667	38.3333	17.6667	307	484.333	2	332	174.333
g__Providencia	0	3.33333	2	0	2.66667	619.333	492	321.667	189	0	0.333333
g__norank_o__Chloroplast	1482.67	9.33333	4	9.66667	12.6667	15	7.66667	0.666667	67.6667	0	0
g__norank_f__Rhizobiales_Incertae_Sedis	31.6667	496.667	1060	0.333333	18.6667	0	0	0	0	0	0
g__Alistipes	735	6	3.66667	576	1.66667	26.6667	2	4.33333	13	66	142
g__Ruminococcaceae_UCG-014	573	38	0.333333	872.667	17.6667	20.3333	1.66667	11.3333	22.3333	0	0.666667
g__unclassified_f__Microbacteriaceae	15.3333	1262.67	241.667	0	7.66667	4	8	0.333333	0.333333	0	0
g__Microbacterium	23	1034	165.333	1.33333	51.3333	9.33333	11.3333	30.6667	4.66667	16.3333	7.66667
g__Alloprevotella	0	5	2.33333	1298.67	1.33333	30	6.33333	0	0	0.333333	0
g__Macellibacteroides	0.333333	0	565.667	0	682.667	0.333333	0	0	0	0	0
g__Prevotellaceae_UCG-001	72	0	2.33333	1161	0	3.33333	0	0.333333	1.66667	0	0
g__Mycoplasma	0	42.6667	20	21.6667	0.666667	44.6667	838	7.66667	145.333	0	0
g__Intestinimonas	0	0	0.666667	0	19.6667	72.6667	581	31	84.6667	75.3333	161.667
g__norank_f__Barnesiellaceae	0.333333	0	40	0	963.667	0	0	0	0	0	0
g__Mucispirillum	0	9.66667	1	3	0	0	705.667	59.3333	32	3.66667	34.3333
g__Lachnoclostridium	73.3333	1.33333	0.333333	23	2.33333	91.6667	187.333	25	265.333	50.6667	65
g__norank_f__Ruminococcaceae	354.333	6.66667	1.33333	113.333	1	18.6667	68	1.66667	10	110	86.6667
g__Ruminiclostridium_5	552	2	0.333333	49.6667	0	0.666667	42.6667	12	17	56	17.6667
g__Brachybacterium	0	316	0.333333	0	0.666667	0.333333	406.667	0	0	0	0
g__Burkholderia-Caballeronia-Paraburkholderia	545.667	9.66667	5.33333	1.66667	22.6667	36.6667	6	1	30.3333	1	0.333333
g__Lachnospiraceae_NK4A136_group	237	1.66667	0.666667	368.333	2.33333	34.6667	1.66667	0	4.33333	0.666667	0
g__Robinsoniella	0	38.6667	2.66667	3	161	0.666667	3.33333	7.66667	405.667	6.66667	18.6667
g__norank_o__S085	522	0	0.333333	0	0.333333	3.66667	0	0	100.667	0	0
g__unclassified_f__Magnetospirillaceae	0	36	336.333	69	156.667	0	6	9.33333	0	0	0
g__norank_f__Gemmataceae	1	18	576	0	11	0	0	0	0	0	0
g__Eubacterium]_coprostanoligenes_group	45.3333	0	1	208.333	0	7.33333	38	4.66667	0.666667	116	169
g__Hafnia-Obesumbacterium	15.6667	2	3.33333	0.666667	364.667	0	0	0	1	112.333	56
g__Serratia	1	0.333333	0	0	21	1.66667	504	0	5.66667	7.33333	4.66667
g__Prevotella_1	0	2	2	518.333	2	10	0.333333	3.33333	0	0.333333	0
g__Muribaculum	477.667	0	0	27.6667	1	0	3.33333	0	20	0	0
g__Crenobacter	19	0.666667	3.66667	0.666667	33.6667	5	1	459.333	0	0	1.33333
g__Bilophila	0	313.667	87.6667	2	1	49.3333	40.6667	7.66667	0	11	9.33333
g__Allorhizobium-Neorhizobium-Pararhizobium-Rhizobium	66.6667	110.333	89.6667	0.333333	233.333	1	2	13	0.333333	1.33333	1.33333
g__Blautia	20.6667	13	4.33333	466.333	0.666667	4.66667	0.333333	0	0	0.333333	0
g__Methylobacterium	24	395.333	29	0	42.3333	1	2.66667	1.33333	1.66667	0.666667	2
g__Rikenellaceae_RC9_gut_group	361	0.666667	0.666667	84.3333	0.666667	10.3333	7.66667	0.666667	11.3333	0	0
g__Breznakia	0	96.6667	12.6667	0	368	0	0	0	0	0	0
g__Reyranella	290.333	12	146.333	0.333333	5.33333	10	4	0	0.333333	0	0
g__Brevibacterium	0	212.667	3.33333	0	9	5	235	0	0.666667	0	0
g__Morganella	0	18.3333	1.66667	0	18.6667	254.333	84.6667	0	27.6667	4.33333	26.3333
g__Flavobacterium	7.33333	15	1.33333	0.333333	0.333333	9.66667	0.333333	401.333	0.333333	0	0
g__Turicibacter	378.667	0.333333	0.666667	37	3.66667	1.66667	2	0	11.3333	0	0
g__norank_f__67-14	106	18	283	0	3.66667	4	0	0	19	0	0
g__Terrisporobacter	3.33333	4.33333	6	374	26	3.33333	4.33333	1	0.666667	1.33333	2.66667
g__Escherichia-Shigella	37	193	28.3333	120.333	13.3333	8	16.6667	0.666667	0	3	1
g__Kocuria	0	347.333	0.333333	40	1.66667	0	25.3333	0	0	0	0
g__Candidatus_Saccharimonas	316.667	0.333333	0.333333	71.3333	0	6.66667	0	0	14.6667	0	0
g__Carnobacterium	0	0	0.333333	0	0	0	0	0	387	0	14.6667
g__norank_o__Actinomarinales	327	0	0.333333	0	0	2	0	0	69.6667	0	0
g__norank_c__JG30-KF-CM66	331.333	1.33333	0.333333	0	1.33333	0	0	0	53.6667	0	0
g__Fusobacterium	4.33333	4	5.33333	15	342.667	2.66667	0	0.333333	0	0	0
g__Roseburia	0	0.666667	0	24.6667	0	0	0	0	0	304	30.3333
g__Enterobacter	0.666667	2.33333	1.66667	56	265.333	0.666667	0	0	0	24.6667	7
g__Brevundimonas	24	198	36.3333	0	24.6667	0	0.333333	72	0	1.33333	0.333333
g__unclassified_f__Rikenellaceae	3.33333	1.33333	4	0	13.6667	1.66667	23.6667	301.667	0	0	0
g__unclassified_k__norank_d__Bacteria	144	8.33333	4.33333	99	15.3333	60	4.66667	0	10.6667	0	1
g__Treponema_2	0	31.6667	0.666667	60	1.33333	1.33333	241.333	0	0	7.66667	0
g__Nocardia	0	44.6667	192	0	96	0	0	0	0	0	0
g__Ruminiclostridium_9	31.6667	0.333333	0	119	0	55.6667	31.3333	0.666667	47	13.3333	26.3333
g__Stenotrophomonas	1.66667	0.666667	1.33333	0.333333	56	3	3.33333	256.333	1.33333	1	0
g__Curvibacter	317.667	0.666667	0	1	1.33333	0	0	0	0.333333	0	0
g__Bosea	67	17	179.667	0	41	0	0.666667	5.66667	0.333333	0.666667	1.33333
g__Gordonibacter	0	53.3333	10.3333	0.333333	11.3333	21	86.6667	1.33333	111.333	7.33333	4.33333
g__norank_f__Christensenellaceae	9	229.667	3.66667	2.66667	0	0	55.3333	0	0.333333	0	0
g__unclassified_f__Desulfovibrionaceae	0	11.3333	3.66667	0	3.33333	0	148.667	129.667	0	0	0
g__Enterococcus	56.6667	23	4	80.3333	1	53.3333	48.6667	0.666667	19.3333	1.33333	0.333333
g__Hydrogenoanaerobacterium	0	0	0	0	0	7.33333	189.667	0.333333	10.3333	60.6667	16
g__Prevotella_9	0	2	0.333333	257.667	0	0	11.3333	0	0	0	0
g__Ruminococcus_1	189	0.333333	0	41.6667	0.666667	29.6667	4.33333	0	3	2	0
g__unclassified_c__Alphaproteobacteria	29	0	0.666667	0	0.333333	3	3.33333	0	231	0	0
g__norank_f__Anaerolineaceae	211.667	0	1.33333	0	2.66667	0	0	0	43.6667	0	0
g__GCA-900066225	34	0	0.333333	6.33333	0	0.333333	0	0	8.33333	189.667	18.6667
g__Pedobacter	51.6667	1	0	0	0	0.333333	0	195	0	0	0
g__unclassified_f__Rhizobiaceae	14	22	55.3333	0	137.667	0	0.666667	15	0.333333	0	0
g__Sphingomonas	28	158.333	6.66667	0	28.3333	9.66667	0	0	3	0	0
g__norank_o__Saccharimonadales	13.3333	12	125.333	0	38.6667	31.3333	3.66667	0.666667	1.66667	0	0
g__norank_o__SAR202_clade	178.667	0	0	0	0	0	0	0	41.3333	0	0
g__IMCC26207	0	26.6667	180.667	0	5.33333	0	0	0	0	0	0
g__Gordonia	0	48.6667	72	0	64	8	10.6667	0	0.333333	0.333333	0.333333
g__Corynebacterium_1	1	168.667	6.66667	1	4.33333	5.33333	15.3333	0	0.333333	0	0
g__Clostridioides	0.666667	0.333333	1.33333	22.3333	4	115	0	0.666667	42.3333	0.666667	8.66667
g__Anaerosinus	0	0	0	0	1.66667	0	0	0	0	76.6667	112
g__Delftia	3.66667	1	1	0.333333	3	0	0.666667	180	0	0.333333	0
g__Enterorhabdus	169.333	0.666667	0.333333	13.3333	0.333333	0	0	0	3.33333	0	0
g__Ruminococcaceae_UCG-009	0	10	5.33333	9.66667	0	18.6667	92	1	7	5.66667	15.3333
g__Enhydrobacter	1	159	0	0.333333	0	0	0	0	0.333333	0	0
g__Sphaerochaeta	0	2.66667	1.66667	13	16	114.333	12	0	0	0	0
g__unclassified_f__Burkholderiaceae	74.3333	2.66667	2	0	0	3	45.3333	28	1.33333	0	0
g__norank_o__Mollicutes_RF39	74.3333	45.3333	7.33333	24.6667	0	3.33333	0.666667	0	1	0	0
g__Ruminococcaceae_UCG-005	0	0.333333	1	133.667	2.33333	5	1.33333	2.66667	0	2.33333	7.66667
g__Defluviimonas	12.3333	10.6667	23.3333	0.333333	109.333	0	0	0.333333	0	0	0
g__Butyricimonas	0	0.333333	0	76.3333	0	0	0	0	0	19.6667	60
g__Helicobacter	45.3333	1.33333	0.333333	84.6667	0	7.33333	15.6667	0	1.33333	0	0
g__norank_f__Desulfovibrionaceae	20	14.6667	1.66667	47.6667	0.666667	2	0	0.333333	1.66667	29.6667	36.6667
g__Coprobacillus	0	34.6667	4	0.333333	41.3333	46.6667	15.6667	0.333333	3	1.66667	4.66667
g__unclassified_c__Gammaproteobacteria	46.3333	1	10	6	4.66667	0	0	1.66667	18.6667	56.3333	3.66667
g__Iamia	3	18.6667	110	0	11.6667	0.666667	2.66667	0	0.333333	0	0
g__Janthinobacterium	6	3	0.666667	0	0	1	0	135.667	0.333333	0	0
g__Catabacter	0	95.3333	3.33333	0	0.333333	0	29.6667	8	0	0	0
g__GKS98_freshwater_group	135	0	0	0	0	0	0	0	0	0	0
g__unclassified_f__Veillonellaceae	0	0	0	0	0	0.333333	1	0	43.6667	46.6667	41
g__Oscillibacter	10.3333	0	0	16	0	0.666667	2.66667	0	33	30	38
g__norank_f__Erysipelotrichaceae	88.3333	0	0.666667	29.6667	0	0	0	0.333333	8.66667	0.333333	2
g__Urania-1B-19_marine_sediment_group	104.333	0	0	0	0	0	0	0	24.6667	0	0
g__Ruminococcaceae_UCG-010	96.6667	0	0	27	0	2.33333	0	0	2.33333	0	0
g__Legionella	34	16.6667	59.3333	0	15	0	0	0	1.33333	0	0
g__Clostridium_sensu_stricto_3	2.33333	31	33.6667	0	53.3333	4	0	0	0.333333	0	0
g__Eubacterium]_hallii_group	0	0.666667	1.66667	122.333	0	0	0	0	0	0	0
g__Anaerovorax	1.33333	22.6667	12.3333	11.6667	0	17.6667	20	1	11	9.66667	16.6667
g__norank_f__Rikenellaceae	0	0.333333	6	0.333333	0.666667	0.333333	59.6667	56	0	0	0
g__Bifidobacterium	2.33333	18	2	20	8	69.6667	3	0	0	0	0
g__Rhodobacter	70	11.3333	25	0	10.6667	4	0.333333	1	0.333333	0	0
g__Aerococcus	0	121.333	0	0	0	0	0	0	0	0	0
g__norank_f__Saccharimonadaceae	0.666667	6.33333	42.6667	1.66667	61.6667	4	2.33333	0	0.333333	0.333333	0.333333
g__Mucinivorans	0	2.66667	8.33333	0	103.333	0	1	3.33333	0	0	0
g__wb1-A12	98.3333	0	0	0	0	0	0	0	18	0	0
g__norank_f__Clostridiales_vadinBB60_group	37.6667	0	0.333333	71.3333	0.666667	0.333333	0	0	0.666667	0	0
g__norank_f__Peptococcaceae	86	0.333333	0	19.6667	0	0	0	0	1.66667	0.333333	3
g__norank_f__Gemmatimonadaceae	85	2	0.666667	0.333333	3.66667	3.33333	0	0.333333	14.6667	0	0
g__unclassified_o__Bacteroidales	62	2.66667	1.66667	16	0	4.66667	0	0.333333	2.33333	2.33333	11.3333
g__unclassified_o__Betaproteobacteriales	0	0	0	0	0	5	0	98	0	0	0
g__norank_f__0319-6G20	11	1.66667	75.6667	0	6.66667	5.66667	0.333333	0	0	0	0
g__Herminiimonas	12	19	27.6667	5.33333	19	1.66667	0	15.6667	0	0	0
g__norank_f__Lachnospiraceae	10.6667	3.66667	1	57.6667	0.333333	25.6667	1	0	0	0	0
g__norank_o__Aminicenantales	81.3333	0	0	0	0	0	1	0	15	0	0
g__Proteiniphilum	0	0	0	0	0	95.6667	0	0.666667	0	0	0
g__norank_f__JG30-KF-CM45	0.666667	12.3333	62	1	8.66667	1	7.33333	0.333333	0.333333	0.333333	0
g__norank_o__NB1-j	83	0	0	0	0	0	0	0	10.3333	0	0
g__Rhodoferax	82	0	4.66667	1.33333	1.33333	0	0	1.33333	0	0	0
g__norank_c__Subgroup_6	32.6667	3.33333	0.666667	0.666667	5.33333	36.6667	5.66667	0.333333	4.66667	0	0
g__Tyzzerella	0	0	0	5.33333	0	0	8.33333	4.66667	61.3333	7.66667	2.33333
g__norank_o__SAR324_cladeMarine_group_B	75.6667	0	0	0	1.66667	0	0	0	11.6667	0	0
g__Woeseia	70	0	0	0	0	2	0	0	16	0	0
g__unclassified_o__Saccharimonadales	3.33333	67.6667	10.6667	0	2	0	0	2.66667	1	0.333333	0
g__norank_c__Gemmatimonadetes	71.3333	0	0	1.66667	0	0	0.666667	0	12.6667	0	0
g__Sphingobacterium	4.33333	2	0.666667	0	14.6667	0	0	33.6667	24.6667	4.66667	0.666667
g__Paenibacillus	3	1.66667	55.6667	0	0.333333	14.6667	5	0	4.66667	0	0.333333
g__norank_c__Alphaproteobacteria	72.6667	0	0	0.333333	0.333333	2	0.333333	0	9.33333	0	0
g__Eubacterium]_brachy_group	10	69	3.33333	1.66667	0	0	0.666667	0	0	0	0
g__Hyphomicrobium	10	2.33333	10.6667	0	60.3333	0.666667	0	0	0	0	0
g__Kaistia	0.333333	11.3333	62.3333	0	0	0	0	8.66667	0.333333	0.333333	0
g__Tyzzerella_3	0	76	4.66667	0.666667	0	0	0	0	0	0	0
g__Nocardioides	5.33333	16.6667	11.3333	0	41	2	4.33333	0	0	0	0
g__unclassified_f__Family_XIII	1.33333	0	1.33333	0	0	2.33333	14.3333	0.333333	42.3333	5.66667	13
g__norank_f__Kiloniellaceae	69.6667	0	0	0	0	0	0	0	10.6667	0	0
g__Candidatus_Soleaferrea	0	49.3333	0.333333	0	0	0	26	1.33333	0	1	2
g__Novosphingobium	66.3333	3.33333	0.666667	0.666667	6.66667	0	1	0	0	0	0
g__Anaeroplasma	4	0	0	74.3333	0	0	0	0	0	0	0
g__norank_f__Magnetospiraceae	68.6667	0	0	0	0	0	0	0	8	0	0
g__Fodinicola	0.666667	15.6667	57.6667	0	2.33333	0	0	0	0.333333	0	0
g__Hydrogenophaga	71	1.33333	0	0	2.33333	0	0	1.66667	0	0	0
g__Agathobacter	0	2.66667	0	59.6667	0	6.66667	6.66667	0	0	0	0.333333
g__Bradyrhizobium	18.3333	6	24	0.333333	12	12.3333	1	0.666667	1.33333	0	0
g__norank_f__ST-12K33	72	0	0	0	0	3	0.333333	0.333333	0	0	0
g__unclassified_o__Clostridiales	14.3333	53	4.33333	0	0	2.33333	1.33333	0	0	0	0
g__norank_f__Hyphomicrobiaceae	61	2	0	0	0	0	0	0	11.3333	0	0
g__Allobaculum	0	34	6.66667	30.3333	2	0	0	0	0	0	0
g__Eubacterium]_xylanophilum_group	0	1	1	64.3333	0.333333	5.66667	0	0	0	0	0
g__Exiguobacterium	1	15.3333	7.66667	0	47.3333	0	0.333333	0.333333	0	0	0
g__Parasutterella	26.3333	8	2	26.3333	0	5.33333	1.66667	0	2	0	0
g__Streptococcus	10	9	2	33	8.66667	1.66667	5.33333	0.666667	0.666667	0	0
g__Ruminiclostridium	24.6667	0	0	42.3333	0	2.66667	0	0.333333	0	0	0
g__Ruminococcaceae_NK4A214_group	0	1	0.666667	62	1	3.66667	0	1.33333	0	0	0
g__Phreatobacter	8.66667	11.6667	36	0	13	0	0	0	0	0	0
g__Rikenella	0	2.66667	1.33333	2.66667	0	0	2.33333	57.6667	0	0.333333	0
g__norank_c__Subgroup_9	55	0	0	0	0	0	0	0	9.66667	0	0
g__unclassified_f__Christensenellaceae	0	56	6.66667	1	0	0	0	0	0	0	0
g__norank_o__MBMPE27	49.6667	0	0	0	0	0	0	0	13.3333	0	0
g__Deinococcus	37.3333	7	3	0	14	0.666667	0	0	0	0	0
g__Christensenella	0	56.6667	0.333333	0	0.333333	0	2.33333	1.33333	0	0.666667	0
g__Zoogloea	58.6667	0	1.33333	0	0	0	0	0	0	0	0
g__unclassified_c__Dehalococcoidia	49	0	0	0	0	0	0	0	10.6667	0	0
g__Megamonas	1.33333	0.333333	0	43	1	6.33333	5	0	0	0	0
g__Arthrobacter	8	42	2	0	1	0.666667	1	1.33333	0	0	0
g__unclassified_f__Rhodobacteraceae	24.3333	6	11.6667	5.66667	2	2.66667	0	0	2	0	0
g__Christensenellaceae_R-7_group	4	4	1.33333	40.3333	1.66667	1.66667	0.333333	0.333333	0	0	0
g__unclassified_o__Rhizobiales	4	4	36.6667	0	9	0	0	0	0	0	0
g__Citrobacter	0	0	0	1	0.666667	1	0.333333	0.666667	11	18	20.6667
g__Pseudonocardia	0	3	15.3333	0	22.3333	3.33333	1.66667	0.333333	7	0	0
g__norank_o__Rhodospirillales	3.66667	0.333333	0	42	1	5	0	0.333333	0	0	0
g__Ruminococcaceae_UCG-013	0	0	0	51.3333	0	0	0	0	0	0	0
g__unclassified_f__Erysipelotrichaceae	0.666667	0	0	1.66667	0	2.33333	0.333333	2.33333	19.3333	13	11.3333
g__norank_c__Thermodesulfovibrionia	45	0	1	0.666667	0	0	0	0	4.33333	0	0
g__Butyricicoccus	12.3333	0.333333	0	9.33333	0	3.66667	0.333333	0	11.6667	10	3
g__Acetobacter	0	0	0	0	0	50.6667	0	0	0	0	0
g__Ruminiclostridium_1	0	0	8.66667	0	0.333333	40	1.33333	0	0	0	0
g__Cutibacterium	11.6667	12.3333	0.666667	0	4	12.3333	7.66667	0.666667	0	0	0
g__Wolbachia	0	0	0	0	0	46.3333	2.33333	0	0	0	0
g__norank_o__IMCC26256	30.3333	2.33333	0.666667	1	0.666667	5.33333	0	0	8	0	0
g__norank_f__Methyloligellaceae	33.6667	2	0.666667	0	0	7	0	0	4.33333	0	0
g__Ruminococcaceae_UCG-004	14.3333	0.666667	0.333333	29.6667	0	0	1.33333	0	0.666667	0	0
g__Bauldia	0	0	40	0	0.333333	5.66667	0	0	1	0	0
g__norank_o__Rickettsiales	0	8	0.333333	0	0	30	6.66667	0	1	0	0
g__unclassified_f__Marinifilaceae	0	0	0	0	0	0	0	0	0	7.33333	38.3333
g__Faecalibacterium	0	11.3333	1.33333	17	0	9	5	1	0	0	0.333333
g__Polynucleobacter	36.6667	1.66667	0.333333	0	5.33333	0	0	0	0.333333	0	0
g__Nitrosomonas	0	39.6667	2	0	1.66667	0	0	0	0	0	0
g__Collinsella	0	2.33333	0.333333	38.3333	1.33333	0	0	0.333333	0	0	0
g__Paenarthrobacter	9.66667	5.33333	6.33333	0	3.33333	2	5.33333	5.33333	0	4.33333	1
g__norank_o__Gastranaerophilales	2	17.6667	3.66667	17.3333	0	1.66667	0	0	0	0	0
g__Ruminococcus]_torques_group	0	3.33333	0.666667	24	7.33333	3.33333	0.666667	0	0	0	0
g__norank_c__Subgroup_21	34.6667	0	0	0	0	0	0	0	4.66667	0	0
g__Ruminococcus_2	0	2.33333	0	33.6667	1.66667	1.66667	0	0	0	0	0
g__unclassified_f__Prevotellaceae	1	0	0	30	0	5.66667	0	0	0	0	0
g__Salinimicrobium	0	0	0	36.3333	0	0	0	0	0	0	0
g__norank_f__Xanthobacteraceae	14.3333	1.33333	6	1	1.33333	10.3333	0.333333	0.666667	0.666667	0	0
g__norank_f__Vermiphilaceae	7.33333	20	3.33333	0	1.33333	2.33333	1.33333	0	0	0	0
g__Duganella	24.3333	9	0.666667	0.333333	0.333333	1	0	0	0	0	0
g__Aminobacter	0.666667	4	5	0	0.333333	2.66667	0	22.6667	0	0	0
g__norank_p__Marinimicrobia_SAR406_clade	25.6667	0	0	0	0	0	0	0	9.33333	0	0
g__Janibacter	2	12.3333	10.3333	0	5.33333	3	0	1.33333	0.333333	0	0
g__Williamsia	3	7.66667	3	0	16.3333	2.33333	2.33333	0	0	0	0
g__norank_f__GWA2-50-13	26.6667	0	0	0	0	0	0	0	8	0	0
g__Geodermatophilus	0	3.33333	1.66667	0	28.6667	0	0	0.666667	0	0	0
g__Brachyspira	0	20.6667	0	1.66667	0	0	11.3333	0	0	0	0
g__norank_o__Microtrichales	3	9.66667	17	0.666667	2	0	0.333333	0	1	0	0
g__Acidovorax	19.3333	0.333333	1	0	3	5.33333	4.33333	0.333333	0	0	0
g__norank_f__Mitochondria	24.3333	0	0	0.666667	1.66667	5.33333	0	0	0.666667	0	0
g__norank_o__vadinBA26	25.6667	0	0	0	0	0	0	0	6.33333	0	0
g__Tsukamurella	0	1.66667	28.3333	0	1.66667	0	0	0	0	0	0
g__Streptomyces	15	3.66667	3.33333	0.333333	0.666667	6	0	0	2	0	0
g__unclassified_f__Caulobacteraceae	19	0.333333	2.66667	0.333333	1.66667	0	0	6.66667	0	0	0
g__Subgroup_10	25.3333	0.333333	0	0	1	0	0	0	4	0	0
g__Devosia	8	1.33333	14	0	4.33333	2	0	0.333333	0.333333	0	0.333333
g__norank_o__Subgroup_2	10.6667	0	0	0	2.66667	13.3333	0	0	3.66667	0	0
g__unclassified_f__Parachlamydiaceae	3	5.33333	16	0	5.33333	0	0	0	0.333333	0	0
g__norank_f__bacteriap25	25.3333	0.333333	0.333333	0	0.333333	0	0	0	3.33333	0	0
g__norank_o__Gaiellales	12.6667	1.33333	11.3333	0	1.66667	1	0	0	1.33333	0	0
g__hgcI_clade	15.6667	0	3.66667	0.333333	0	7.33333	1.33333	0	1	0	0
g__Clostridium_sensu_stricto_9	2	24.6667	1.33333	0	0	0.333333	0	0	0	0	0
g__Eubacterium]_ruminantium_group	0	0	0	28.3333	0	0	0	0	0	0	0
g__Veillonella	0	1	1	22.6667	0.333333	2	0.666667	0	0	0	0
g__norank_o__SBR1031	11	0.666667	2	0	4	4.33333	3.66667	0.333333	1.66667	0	0
g__norank_f__Diplorickettsiaceae	20	1.33333	5	0	0.666667	0	0	0	0	0	0
g__Desulfatiglans	25	0	0	0	0	0	0	0	2	0	0
g__norank_f__Cyclobacteriaceae	23	0	0	0	0	0	0	0	3.66667	0	0
g__Phascolarctobacterium	0	0	1	22	0	2.66667	0	1	0	0	0
g__norank_o__DTB120	21.6667	0	0.333333	0	0	0	0	0	4.66667	0	0
g__Sphingobium	14.3333	2.66667	1.66667	0.333333	7	0.666667	0	0	0	0	0
g__Thermomonas	0.666667	1	6.66667	0	16.6667	1.66667	0	0	0	0	0
g__norank_f__SC-I-84	4	0	18.3333	0	2.33333	2	0	0	0	0	0
g__norank_o__Candidatus_Kaiserbacteria	20	0	0.333333	0	0.333333	0	0	0	5.66667	0	0
g__Aurantimicrobium	11.6667	5.66667	1.66667	0	4.66667	0	1	0	0	0.666667	0.666667
g__Ruminiclostridium_6	15	0	0	10	1	0	0	0	0	0	0
g__norank_o__Dadabacteriales	24.6667	0	0	0	0	0	0	0	1	0	0
g__Aureimonas	6.33333	1	1.66667	0	16	0	0	0	0.666667	0	0
g__norank_f__A4b	0.666667	5	1.66667	0.666667	8.66667	9	0	0	0	0	0
g__norank_f__Rhodobacteraceae	20	0	0	0.333333	0	0	0	0	5	0	0
g__unclassified_f__Micrococcaceae	0	0	0	0	0	0	24.6667	0	0	0	0
g__Haliangium	5.66667	0	0	0	0.333333	13.3333	5	0	0	0	0
g__Subdoligranulum	0	0.666667	0	20	0	3.33333	0	0.333333	0	0	0
g__Family_XIII_AD3011_group	11.6667	0	0	12	0	0.333333	0	0.333333	0	0	0
g__Patulibacter	0	3	3.33333	0	16.6667	0.333333	0	0	0	0	0.666667
g__Ruminococcaceae_UCG-008	0	0	0	1.33333	0	0	0	0	0	3	19.6667
g__norank_p__Zixibacteria	21.3333	0	0	0	0	0	0	0	2.66667	0	0
g__norank_f__Solirubrobacteraceae	0.333333	9.33333	8.66667	0	5.33333	0	0	0	0	0	0
g__Sporanaerobacter	0	0	0	0	0	23.6667	0	0	0	0	0
g__norank_f__TC1	0	0	0	0	0	0	0	0	0	0	23.6667
g__Pajaroellobacter	8.33333	0	12.3333	0	1.33333	0.666667	0	0	1	0	0
g__Aquabacterium	22	0.666667	0	1	0	0	0	0	0	0	0
g__Aminobacterium	0	0	0	0	0	23.6667	0	0	0	0	0
g__Vogesella	0.666667	0	1.66667	0	21	0	0	0	0	0	0
g__Dechloromonas	21.3333	0.333333	0.666667	0	0.666667	0.333333	0	0	0	0	0
g__Neochlamydia	0	7.33333	8.33333	0	7.33333	0	0	0	0	0	0
g__Candidatus_Stoquefichus	14.6667	0	0	0	0	0	0	0	0	5.33333	2.66667
g__Ochrobactrum	0.666667	5.33333	2.33333	0	0	0.666667	0	0.333333	0.666667	8	4.66667
g__Conexibacter	0.333333	2.66667	16.3333	0	2.66667	0.333333	0	0	0	0	0
g__Dysgonomonas	0	0	4	0	18.3333	0	0	0	0	0	0
g__norank_f__Rhodothermaceae	20	0	0	0.666667	0	0	0	0	1.33333	0	0
g__unclassified_c__Deltaproteobacteria	17.6667	0	2	0	0	0	0.333333	0	2	0	0
g__Bdellovibrio	6.66667	0.333333	6	0	6.66667	2	0	0	0.333333	0	0
g__norank_c__BD7-11	14.6667	1.66667	0.333333	0.333333	1	1	1	0	1.33333	0	0
g__unclassified_c__Bacteroidia	18	0	0.333333	1.33333	1	0	0	0	0	0	0
g__Thiothrix	2.66667	3	0.333333	0	14.6667	0	0	0	0	0	0
g__norank_f__Pleomorphomonadaceae	0	1.66667	17.6667	0	1	0	0	0	0	0	0
g__Prevotella_2	0	0	0	20.3333	0	0	0	0	0	0	0
g__Coprococcus_3	0	2.33333	0	12	0	0.666667	0	0	0	0	5.33333
g__Dorea	0	3	0	9.66667	0	0	0.666667	0	6.33333	0.333333	0.333333
g__norank_f__W27	0	0	0	0	0	20	0	0	0	0	0
g__unclassified_f__Eubacteriaceae	0	20	0	0	0	0	0	0	0	0	0
g__A2	0	0	0	20	0	0	0	0	0	0	0
g__Marmoricola	1.66667	5.66667	2.66667	0	8.66667	0	1	0.333333	0	0	0
g__norank_p__Aerophobetes	13.3333	0	0	0	0	0	0	0	6.33333	0	0
g__Eubacterium	0	0	0	2.66667	0	7.33333	4.66667	0.333333	0	0.333333	4.33333
g__Sva0081_sediment_group	16	0	0	0	0	0	0	0	3.66667	0	0
g__Lysinibacillus	0	3.33333	6.33333	0.333333	0.333333	2.66667	5.66667	0	0.333333	0	0
g__Pelomonas	17	0.333333	0	0	0.666667	0.666667	0.333333	0	0	0	0
g__unclassified_f__Muribaculaceae	15.3333	1.33333	0	2	0	0	0	0	0	0	0
g__Eubacterium]_nodatum_group	0	0	0	17.6667	0.666667	0	0	0	0	0	0
g__Fournierella	0	0	0	18.3333	0	0	0	0	0	0	0
g__unclassified_c__Parcubacteria	14.6667	0	0	0	0	0	0	0	3.33333	0	0
g__unclassified_f__Balneolaceae	0	0	0	17.6667	0	0	0	0	0	0	0
g__Acetivibrio	0	0	0	0	0	17.6667	0	0	0	0	0
g__Paucibacter	16.6667	0	0	0	0.666667	0.333333	0	0	0	0	0
g__Fonticella	0	15.6667	2	0	0	0	0	0	0	0	0
g__norank_c__KD4-96	10.6667	0.333333	1	0.333333	0	3	0	0	2	0	0
g__Coprococcus_1	0	0.333333	0.333333	16.6667	0	0	0	0	0	0	0
g__Prevotellaceae_UCG-003	0	0.333333	0.333333	16.3333	0.333333	0	0	0	0	0	0
g__Marvinbryantia	7	0	0	6.33333	0	4	0	0	0	0	0
g__Ruminococcaceae_UCG-002	0	2.66667	0.333333	13.6667	0	0	0	0.666667	0	0	0
g__Aquicella	0	1	9.33333	0	3.66667	3	0.333333	0	0	0	0
g__Diplorickettsia	0	17.3333	0	0	0	0	0	0	0	0	0
g__norank_c__Subgroup_17	13	0.333333	0	0	0.333333	0	0	0	3.33333	0	0
g__norank_f__Neisseriaceae	1.66667	2.33333	3	0	4.66667	5	0.333333	0	0	0	0
g__Dubosiella	0	9.66667	1.33333	0	4	0.333333	1.33333	0	0	0	0
g__norank_c__Gammaproteobacteria	4.33333	3.66667	3.66667	0	2.66667	0	0	0	2.33333	0	0
g__Cloacibacterium	9	0.666667	0	0	3.33333	0	3.33333	0	0	0	0
g__Gemella	3.33333	1.33333	0	0.333333	0	10	1.33333	0	0	0	0
g__Weissella	0	3.66667	0	6	3.66667	0	2	1	0	0	0
g__norank_o__Candidatus_Woykebacteria	14	0	0	0	0	0	0	0	2.33333	0	0
g__Actinomyces	0	11.6667	0	1.66667	2.33333	0	0.333333	0	0	0	0
g__norank_f__Chitinophagaceae	1.33333	1	0	0	0.666667	13	0	0	0	0	0
g__Leucobacter	1.66667	1.66667	2.33333	0	1	1	5.66667	0	0.666667	0.333333	1.33333
g__unclassified_f__Acetobacteraceae	2	2	7	0	0.333333	4.33333	0	0	0	0	0
g__Rhodanobacter	10	0	0	2.33333	0	0	0	0	3.33333	0	0
g__Elusimicrobium	0	0	0	1	0	0	14.6667	0	0	0	0
g__Singulisphaera	0	5	9.33333	0	0	0.666667	0	0	0.666667	0	0
g__SM1A02	10.3333	0	0	0	0	0.666667	3.66667	0	1	0	0
g__norank_f__Eggerthellaceae	3.33333	0	0	12	0	0	0	0	0	0	0
g__norank_f__Dermabacteraceae	0	0	0	0	0	0	0	0	0	11.3333	4
g__norank_f__Caldilineaceae	2.66667	0.333333	0.666667	0	9.33333	2	0	0.333333	0	0	0
g__Lactococcus	0	1.66667	1	0.333333	1	4	3	0.666667	0	3.33333	0.333333
g__Acetomicrobium	0	0	0	0	0	4	11.3333	0	0	0	0
g__Vagococcus	0	1	1.33333	0	12.3333	0	0.333333	0	0	0	0
g__CL500-29_marine_group	7.33333	0	0.666667	1	0.666667	4.33333	0	0	1	0	0
g__Lachnospiraceae_UCG-006	5	0.333333	0	9.66667	0	0	0	0	0	0	0
g__Dialister	4.66667	0.666667	0	9.66667	0	0	0	0	0	0	0
g__Angelakisella	0	0	0	0	0	0	0	0	0	15	0
g__Sphaerotilus	7	3.66667	0.333333	0	4	0	0	0	0	0	0
g__Gaiella	3.66667	0.666667	2	0	0	3	5	0	0.666667	0	0
g__unclassified_p__Proteobacteria	9.66667	0	0	1.33333	0	2.33333	0	0	1.33333	0	0
g__Parvibacter	14.6667	0	0	0	0	0	0	0	0	0	0
g__Carboxylicivirga	0	0	0	0	0	9.66667	5	0	0	0	0
g__Tychonema_CCAP_1459-11B	14.6667	0	0	0	0	0	0	0	0	0	0
g__norank_c__P9X2b3D02	12.6667	0	0	0	0	0	0	0	2	0	0
g__unclassified_f__Blastocatellaceae	0.666667	0.333333	0	0	11.3333	1.33333	0.666667	0	0	0	0
g__Xylophilus	7.66667	0	0.333333	0	0.666667	0	0	5.66667	0	0	0
g__Blastococcus	2.33333	1.33333	4	0	3.66667	0.333333	2.33333	0	0	0	0
g__norank_f__Acidaminococcaceae	0	10.3333	0	0	0	3.66667	0	0	0	0	0
g__GCA-900066575	6	0	0	6	0	0	1	0	0.333333	0.666667	0
g__norank_o__JTB23	10	0	0	0	0	0	0	0	4	0	0
g__unclassified_c__Actinobacteria	8	0	0.333333	0.666667	2	0	0	0	2.66667	0	0
g__Clostridium_sensu_stricto_12	11.6667	1.33333	0.666667	0	0	0	0	0	0	0	0
g__JdFR-76	12.3333	0	0	0	0	0	0	0	1	0	0
g__Truepera	3.66667	0	0.333333	8	1.33333	0	0	0	0	0	0
g__Paludisphaera	0	0.666667	12.3333	0	0.333333	0	0	0	0	0	0
g__Rivicola	13	0	0	0.333333	0	0	0	0	0	0	0
g__norank_o__Acidobacteriales	0	0	0	0.333333	0	12.3333	0	0.333333	0	0	0
g__norank_f__Microtrichaceae	0	1	9.66667	0	2.33333	0	0	0	0	0	0
g__norank_f__Roseiflexaceae	0	0.666667	0.333333	0.333333	11.6667	0	0	0	0	0	0
g__Lutispora	2	0	1	0	0.666667	6.33333	3	0	0	0	0
g__norank_o__AT-s2-59	13	0	0	0	0	0	0	0	0	0	0
g__unclassified_f__Sphingomonadaceae	7.33333	0	0.333333	0.333333	5	0	0	0	0	0	0
g__Flectobacillus	12.3333	0	0	0	0.333333	0	0	0	0	0	0
g__norank_f__Prolixibacteraceae	0	0	0	0	2	9.33333	1.33333	0	0	0	0
g__AT-s3-44	7.66667	0	0	0	0	0	0	0	5	0	0
g__norank_f__Verrucomicrobiaceae	0	0	11.3333	0	1.33333	0	0	0	0	0	0
g__norank_f__unclassified_o__Gammaproteobacteria_Incertae_Sedis	11.6667	0	0	0	0	0	0	0	1	0	0
g__norank_f__Propionibacteriaceae	0	0.333333	2.33333	0	0.666667	9	0	0	0	0	0
g__Achromobacter	2.33333	0	0	0.333333	6.33333	0	0	2.66667	0.333333	0.333333	0
g__norank_f__Cryomorphaceae	10.6667	0	0	0	0	0	0	0	1.66667	0	0
g__unclassified_p__Chloroflexi	9	0.666667	0	0	0	0	0	0	2.66667	0	0
g__norank_c__TK17	10	0	0	0	0	0	0	0	2	0	0
g__norank_c__Gracilibacteria	7.66667	0	0.333333	0	0	3.33333	0	0	0.666667	0	0
g__unclassified_o__Fusobacteriales	0	0	0	0	0	8.33333	3.33333	0	0	0	0
g__norank_o__Sh765B-AG-111	11	0	0	0	0	0	0	0	0.666667	0	0
g__SEEP-SRB1	10.6667	0	0	0	0	0	0	0	1	0	0
g__Pedomicrobium	4	0.666667	2	0	1.33333	3	0	0	0.333333	0	0
g__Cyanobium_PCC-6307	9.33333	0	0.333333	1	0	0	0	0	0.333333	0	0
g__Porphyromonas	1.66667	1.66667	0	1	2	0	4.33333	0	0	0	0
g__Sulfurospirillum	0	0	8.33333	2	0.333333	0	0	0	0	0	0
g__HIMB11	9.33333	0	0	0	0	0	0	0	1.33333	0	0
g__Actinobacillus	0	0.333333	0	10.3333	0	0	0	0	0	0	0
g__norank_f__Caulobacteraceae	1	0.666667	0	0	2	6.66667	0.333333	0	0	0	0
g__Inmirania	9.33333	0	0	0	0	0	0	0	1.33333	0	0
g__Rothia	0	8	0	2.66667	0	0	0	0	0	0	0
g__Massilia	2.66667	5	0	0	2.33333	0.666667	0	0	0	0	0
g__KCM-B-112	0	2.66667	0.333333	0.333333	6.33333	0.666667	0.333333	0	0	0	0
g__norank_f__p-251-o5	0	0.333333	0.333333	9.33333	0	0	0	0.333333	0	0	0
g__CAG-56	0	3.33333	1.33333	0.666667	0	3.33333	1.66667	0	0	0	0
g__Ileibacterium	0	8.66667	1	0.666667	0	0	0	0	0	0	0
g__norank_f__Burkholderiaceae	3	2.33333	4.33333	0.333333	0	0	0	0	0	0	0
g__Ferruginibacter	0	0.333333	0	0	4.66667	5	0	0	0	0	0
g__Mucilaginibacter	9	0	0	0	0	0	0	0	1	0	0
g__Pseudoxanthomonas	0	0.666667	0	0.333333	8.66667	0	0	0.333333	0	0	0
g__norank_f__Microscillaceae	0	0	0.666667	0	4.66667	4.33333	0	0	0	0	0
g__Spirochaeta_2	6.66667	0	0	0	0	0	0	0	3	0	0
g__Candidatus_Protochlamydia	0	3.66667	4	0	2	0	0	0	0	0	0
g__norank_c__vadinHA49	5	0	0	3.66667	0	0	1	0	0	0	0
g__Geobacter	0	0	6.33333	0.333333	0	3	0	0	0	0	0
g__norank_f__Beijerinckiaceae	4.33333	0.333333	3.33333	0.666667	0	0	0.666667	0.333333	0	0	0
g__Luteolibacter	0	0.333333	0	0	0.666667	0	0	8.66667	0	0	0
g__Ulvibacter	6.66667	0	0	0	0	0	0	0	2.66667	0	0
g__norank_o__Izimaplasmatales	0	0	0	2	2	5	0	0	0.333333	0	0
g__norank_f__Bacteroidales_RF16_group	0	4	0.666667	4.33333	0	0	0	0	0	0	0
g__norank_f__PHOS-HE36	3.33333	0	0	0	1	0	0	0	4.66667	0	0
g__Aquibacter	7.66667	0	0	0	0	0	0	0	1.33333	0	0
g__norank_o__Candidatus_Peribacteria	6.66667	0	0	0	0	0	0	0	2.33333	0	0
g__norank_c__WWE3	7.33333	0	0	0	0.666667	0	0	0	1	0	0
g__Halomonas	6	0	0	3	0	0	0	0	0	0	0
g__LD29	0	1	8	0	0	0	0	0	0	0	0
g__Fusibacter	0	0	0	0	1	7.66667	0	0	0	0	0
g__norank_o__DS-100	0	1.66667	0	0	7	0	0	0	0	0	0
g__Friedmanniella	0	0	0	0	8.66667	0	0	0	0	0	0
g__Kouleothrix	0	0	0	0	8.66667	0	0	0	0	0	0
g__Epulopiscium	0.666667	0	0	0	8	0	0	0	0	0	0
g__Papillibacter	0	0	0	8.66667	0	0	0	0	0	0	0
g__Acidibacter	0	0.666667	0	0	0	6.33333	1.66667	0	0	0	0
g__SUP05_cluster	8.66667	0	0	0	0	0	0	0	0	0	0
g__Alcanivorax	8.66667	0	0	0	0	0	0	0	0	0	0
g__norank_f__Rs-E47_termite_group	0	0.666667	2	0	0	4.66667	1	0	0	0	0
g__norank_f__env.OPS_17	4.66667	0.333333	0	0.333333	1.66667	1.33333	0	0	0	0	0
g__norank_f__BSV26	8	0	0	0	0	0	0	0	0.333333	0	0
g__Thauera	0.333333	5	0.333333	1.66667	0	0.666667	0	0.333333	0	0	0
g__Sva0996_marine_group	7.33333	0	0	0	0	0	0	0	0.666667	0	0
g__Dietzia	0	4.66667	0	0	0.666667	2	0.333333	0	0	0	0.333333
g__norank_p__Armatimonadetes	0	4.66667	2.33333	0	0.333333	0	0	0	0.666667	0	0
g__Prevotella	0	0	0	0	0	8	0	0	0	0	0
g__Arcobacter	3.66667	0	4.33333	0	0	0	0	0	0	0	0
g__unclassified_f__Paenibacillaceae	0	0	0	0	0	0	1.33333	0	6.66667	0	0
g__norank_f__Family_XIII	0	0	0	0	0	0	0	0	7	0	1
g__Clostridium_sensu_stricto_13	0	0.666667	2.66667	0	0	0	0	0	4.66667	0	0
g__norank_o__Micavibrionales	8	0	0	0	0	0	0	0	0	0	0
g__norank_o__Candidatus_Komeilibacteria	7.66667	0	0	0	0	0	0	0	0	0	0
g__norank_o__Candidatus_Buchananbacteria	6.66667	0	0	0	0	0	0	0	1	0	0
g__norank_o__SAR86_clade	7.66667	0	0	0	0	0	0	0	0	0	0
g__Acidocella	7	0	0	0	0	0	0	0	0.666667	0	0
g__norank_f__Syntrophobacteraceae	7	0	0	0	0	0	0	0	0.666667	0	0
g__norank_p__WPS-2	3.66667	1	0.666667	0	2.33333	0	0	0	0	0	0
g__norank_f__Oligoflexaceae	1.66667	1	1.33333	0	1	2.33333	0	0	0	0	0
g__Candidatus_Paracaedibacter	0	0	5.66667	0	1.66667	0	0	0	0	0	0
g__Chitinophaga	1.33333	0	0	0	0	6	0	0	0	0	0
g__norank_f__AKYG1722	1.33333	0	0	0	0	5.33333	0	0	0.666667	0	0
g__Rummeliibacillus	2.33333	0.666667	0.666667	0	3.66667	0	0	0	0	0	0
g__norank_p__WOR-1	7.33333	0	0	0	0	0	0	0	0	0	0
g__norank_o__Subgroup_7	0	0.666667	0.333333	0	5	0	0.666667	0	0.333333	0	0
g__norank_c__Subgroup_22	6.66667	0	0	0	0	0	0	0	0.333333	0	0
g__norank_f__p-2534-18B5_gut_group	0	0	0.666667	6.33333	0	0	0	0	0	0	0
g__norank_f__Bacteroidetes_vadinHA17	0	0.666667	0	0.333333	0	3	3	0	0	0	0
g__OLB13	1.33333	0	0	0	3.66667	2	0	0	0	0	0
g__Campylobacter	0	2	0.333333	4.66667	0	0	0	0	0	0	0
g__UBA1819	2.66667	0	0.333333	1.66667	0	2.33333	0	0	0	0	0
g__unclassified_f__Bacillaceae	0	0	0	1.33333	5.66667	0	0	0	0	0	0
g__Clostridium_sensu_stricto_18	0	4.66667	2	0.333333	0	0	0	0	0	0	0
g__norank_f__Peptostreptococcaceae	1	0.333333	1.66667	0.333333	1	0	0	0	0	0	2.66667
g__norank_c__Latescibacteria	3.33333	0	0	0	0	0	3.66667	0	0	0	0
g__norank_o__Candidatus_Colwellbacteria	3	0	0	0	0	0	0	0	4	0	0
g__Psychrobacter	0	6	0	1	0	0	0	0	0	0	0
g__norank_f__Synergistaceae	0	0	0	0	0.666667	6.33333	0	0	0	0	0
g__RB41	0	0	0	0	0.666667	5.66667	0	0	0.333333	0	0
g__Hymenobacter	6	0.666667	0	0	0	0	0	0	0	0	0
g__Lachnospiraceae_XPB1014_group	0	0	0	6.66667	0	0	0	0	0	0	0
g__Yersinia	0	0	0	0	0	0	0	0	5.66667	0.333333	0.666667
g__Alkanindiges	0	6	0	0	0	0	0.666667	0	0	0	0
g__norank_o__FS118-23B-02	4	0	0	0	0	0	0	0	2.66667	0	0
g__Vallitalea	4.33333	0	0	0	0	0	0	0	2.33333	0	0
g__Solobacterium	0	0	0.333333	6.33333	0	0	0	0	0	0	0
g__Coxiella	5.33333	0	0.666667	0	0.333333	0	0	0	0.333333	0	0
g__norank_f__Acetobacteraceae	2.66667	0	3.33333	0	0.333333	0	0	0	0.333333	0	0
g__Skermanella	1.33333	0.333333	0.333333	0	0	0	4.33333	0.333333	0	0	0
g__norank_c__Actinobacteria	1.66667	0.333333	0.333333	0	2	2	0	0	0	0	0
g__norank_o__GIF3	4	0	0	0	0	0	0	0	2.33333	0	0
g__norank_o__Elsterales	0	0	0.333333	0	0	1.33333	4.66667	0	0	0	0
g__Kordiimonas	4.66667	0	0	0	0	0	0	0	1.66667	0	0
g__norank_o__EPR3968-O8a-Bc78	5.66667	0	0	0	0	0	0	0	0.666667	0	0
g__Acidothermus	0	0	0	0	0	6.33333	0	0	0	0	0
g__Acetobacteroides	5.33333	0	0	0	1	0	0	0	0	0	0
g__norank_c__OLB14	0	0	0	0.666667	5	0.333333	0	0.333333	0	0	0
g__norank_o__SPG12-343-353-B75	6	0	0	0	0	0	0	0	0.333333	0	0
g__norank_f__Clostridiaceae_1	2.66667	0	0	0	0	0	0	0	3.66667	0	0
g__norank_f__Latescibacteraceae	4	0	0	0	0	0	1	0	1.33333	0	0
g__Nitrospira	0	1	0.666667	0.666667	0.666667	3	0	0.333333	0	0	0
g__norank_o__Candidatus_Yanofskybacteria	5	0	0	0	0	0	0	0	1.33333	0	0
g__Erythrobacter	1	0.666667	0.333333	0	1	1	1.33333	0.666667	0.333333	0	0
g__Subgroup_23	5.66667	0	0	0	0	0	0	0	0.333333	0	0
g__norank_o__CG2-30-50-142	4.66667	0	0	0	0	0	0	0	1.33333	0	0
g__norank_p__BRC1	4.33333	1.66667	0	0	0	0	0	0	0	0	0
g__unclassified_f__Flavobacteriaceae	6	0	0	0	0	0	0	0	0	0	0
g__dgA-11_gut_group	0	0	0	6	0	0	0	0	0	0	0
g__Hypnocyclicus	0.666667	0	2	0	0	0	3.33333	0	0	0	0
g__Shewanella	0	1	1.33333	0	3.66667	0	0	0	0	0	0
g__Dyella	3.33333	0	0	0	0.333333	1	0	0	1.33333	0	0
g__norank_f__Bradymonadaceae	0	0	0	6	0	0	0	0	0	0	0
g__Rhizobacter	1	0	0	0	0	5	0	0	0	0	0
g__norank_p__Schekmanbacteria	4.66667	0	0	0	0	0	0	0	1.33333	0	0
g__norank_f__Beggiatoaceae	4.33333	0	0	0	1	0.333333	0	0	0.333333	0	0
g__unclassified_f__Rhodothermaceae	0	0	0	5.66667	0	0	0	0	0	0	0
g__FCPS473	5	0	0	0	0	0.666667	0	0	0	0	0
g__unclassified_f__Roseiflexaceae	0	0	0	0	5.66667	0	0	0	0	0	0
g__unclassified_f__Syntrophomonadaceae	0	0	0	0	0	5.66667	0	0	0	0	0
g__Phenylobacterium	0.333333	3	0	0	2.33333	0	0	0	0	0	0
g__norank_f__TRA3-20	0	0	0	0.333333	3	2	0	0	0.333333	0	0
g__unclassified_f__Beijerinckiaceae	1.66667	0.333333	2	0	1.66667	0	0	0	0	0	0
g__unclassified_o__Myxococcales	2.33333	0	0	0.666667	0	0	2	0	0.666667	0	0
g__norank_p__Omnitrophicaeota	3.66667	0	0	0	0	0	0	0	2	0	0
g__norank_f__AEGEAN-169_marine_group	2	0	0	0	0	0	1	0	2.66667	0	0
g__Aeromicrobium	0	1	0.666667	0	1	0	0.333333	2.33333	0	0	0
g__norank_o__Candidatus_Falkowbacteria	4.66667	0	0	0	0.666667	0	0	0	0	0	0
g__norank_c__WS6_Dojkabacteria	0	0	0.666667	0	1.66667	0	3	0	0	0	0
g__Sphingopyxis	0.333333	0	0	0	2.66667	0	0	2.33333	0	0	0
g__norank_f__Desulfarculaceae	1.33333	0	0.666667	0	3.33333	0	0	0	0	0	0
g__norank_o__Subgroup_13	5.33333	0	0	0	0	0	0	0	0	0	0
g__Cellulosimicrobium	0.333333	0.666667	0.333333	0.333333	0.333333	0.666667	2.66667	0	0	0	0
g__Dermacoccus	0	5	0.333333	0	0	0	0	0	0	0	0
g__norank_p__BHI80-139	3.66667	0	0	0	0	0	0	0	1.66667	0	0
g__norank_o__MSB-5B2	3.66667	0	0	0	0	0	0	0	1.66667	0	0
g__norank_o__1-20	0	0	0	0	5	0	0	0.333333	0	0	0
g__unclassified_o__Babeliales	2.33333	1.33333	1	0	0.333333	0	0	0	0.333333	0	0
g__Fibrobacter	0	0	0.666667	0.666667	0	4	0	0	0	0	0
g__norank_f__Phycisphaeraceae	5.33333	0	0	0	0	0	0	0	0	0	0
g__Denitratisoma	0	0	1	0	1	0.333333	2.66667	0.333333	0	0	0
g__norank_o__EC3	4	0	0	0	0	0	0	0	1.33333	0	0
g__Rubellimicrobium	1	1.66667	1.33333	0	1.33333	0	0	0	0	0	0
g__Microvirga	0	0.333333	0	0.333333	1	3.33333	0	0.333333	0	0	0
g__Alteromonas	5.33333	0	0	0	0	0	0	0	0	0	0
g__Myroides	0	0	0.333333	0	0	0	0	0	4.66667	0	0
g__norank_o__Chitinophagales	0	0	0	0	0.666667	4.33333	0	0	0	0	0
g__norank_c__Chlamydiae	3.33333	0	0	0	0	0	0	0	1.66667	0	0
g__norank_f__UBA12409	0	5	0	0	0	0	0	0	0	0	0
g__Caproiciproducens	0	0	0	0	0	0	0	0	0	4.33333	0.666667
g__Paramaledivibacter	3	0	0.333333	0	0	0	0	0	1.66667	0	0
g__Aeribacillus	0	0	5	0	0	0	0	0	0	0	0
g__Lachnospiraceae_AC2044_group	0	0	0	5	0	0	0	0	0	0	0
g__norank_f__Nitrospinaceae	5	0	0	0	0	0	0	0	0	0	0
g__Chujaibacter	4	0	0	0	0	0	0	0	1	0	0
g__unclassified_f__Saccharospirillaceae	5	0	0	0	0	0	0	0	0	0	0
g__Peredibacter	0	0	3.33333	1.33333	0.333333	0	0	0	0	0	0
g__Thioclava	3.33333	0	1.66667	0	0	0	0	0	0	0	0
g__Camelimonas	2	1	1	0	1	0	0	0	0	0	0
g__norank_o__OM182_clade	4	0	0	0	0	0	0	0	1	0	0
g__Desulfobacter	0	0	0	0	0	5	0	0	0	0	0
g__JGI-0000079-D21	0	0	0	0	0	0.666667	4	0.333333	0	0	0
g__Prosthecobacter	0.333333	0.333333	0	0	4.33333	0	0	0	0	0	0
g__Chthoniobacter	0	0.666667	2.33333	0	1	0	0	0	1	0	0
g__norank_f__Holosporaceae	0	0	0.333333	0	1.33333	3	0	0	0.333333	0	0
g__norank_f__Pedosphaeraceae	0	0	0.666667	0.333333	0.333333	0.333333	3	0.333333	0	0	0
g__norank_o__Babeliales	2.33333	0.666667	0.666667	0	0.333333	0	0	0	0.666667	0	0
g__Pygmaiobacter	0	0	0.333333	3.33333	0	0	0	0	0	1	0
g__Soehngenia	0	0	0	0	0	4.66667	0	0	0	0	0
g__Peptococcus	0	0	0	4.66667	0	0	0	0	0	0	0
g__unclassified_p__Firmicutes	3.33333	0	0	0.666667	0	0	0	0	0.666667	0	0
g__norank_c__4-29-1	2.33333	0	0.333333	0	0	1.33333	0	0	0.666667	0	0
g__norank_o__Candidatus_Portnoybacteria	4.66667	0	0	0	0	0	0	0	0	0	0
g__norank_o__Candidatus_Peregrinibacteria	4.66667	0	0	0	0	0	0	0	0	0	0
g__norank_c__Pla3_lineage	4	0	0	0	0	0	0	0	0.666667	0	0
g__Elizabethkingia	0	1	0.333333	0	3	0.333333	0	0	0	0	0
g__norank_c__Gitt-GS-136	0	1	0	0	0	3.66667	0	0	0	0	0
g__Lachnospiraceae_UCG-010	0	1.66667	0	0.333333	0	0	0	0	0	1.33333	1.33333
g__Lachnoclostridium_10	0	0	0.333333	4	0	0	0.333333	0	0	0	0
g__norank_c__Planctomycetacia	0	0	2.66667	0	2	0	0	0	0	0	0
g__Amaricoccus	3	0	0	1	0	0.333333	0	0.333333	0	0	0
g__Arsenophonus	0	0	0	0	0	1	3.66667	0	0	0	0
g__Rodentibacter	0	0	0	1	0	0	3.66667	0	0	0	0
g__unclassified_f__Micromonosporaceae	0	0.666667	0.333333	0	0	0	3.33333	0	0	0	0
g__norank_o__OPB56	3.33333	0	0	0	0	0	0	0	1	0	0
g__Rathayibacter	4	0	0	0.333333	0	0	0	0	0	0	0
g__Terrimonas	0	0	0	0	4.33333	0	0	0	0	0	0
g__Pediococcus	0	0	0	0	0	4.33333	0	0	0	0	0
g__norank_f__Syntrophaceae	4	0	0	0	0	0.333333	0	0	0	0	0
g__C1-B045	0	1	0.666667	0	2.66667	0	0	0	0	0	0
g__Mizugakiibacter	4.33333	0	0	0	0	0	0	0	0	0	0
g__norank_o__JG36-TzT-191	0	0	0	0	0	4.33333	0	0	0	0	0
g__Thalassospira	4.33333	0	0	0	0	0	0	0	0	0	0
g__Stenotrophobacter	0	0.666667	0	0	0.666667	2.66667	0	0	0	0	0
g__Georgenia	0.666667	0	0	3	0.333333	0	0	0	0	0	0
g__unclassified_o__Streptosporangiales	0	0	0	0	0	0	4	0	0	0	0
g__norank_f__Fimbriimonadaceae	1.33333	0.333333	0.333333	0	1	0	0	0	1	0	0
g__Sediminibacterium	4	0	0	0	0	0	0	0	0	0	0
g__norank_f__Calditrichaceae	3.66667	0	0	0	0	0	0	0	0.333333	0	0
g__Anaerolinea	1.66667	0.333333	0.333333	0	0.666667	1	0	0	0	0	0
g__norank_f__AKIW781	0	0.666667	0	0	3.33333	0	0	0	0	0	0
g__Candidatus_Endomicrobium	0	0	0	0	0	4	0	0	0	0	0
g__Eubacterium]_ventriosum_group	0	0	0	0	0	4	0	0	0	0	0
g__Family_XIII_UCG-001	3.33333	0	0	0.666667	0	0	0	0	0	0	0
g__Tepidibacter	2	0	0	0	0	0	0	0	2	0	0
g__Caedibacter	4	0	0	0	0	0	0	0	0	0	0
g__norank_f__Micropepsaceae	0.333333	0	0	0	0	3.66667	0	0	0	0	0
g__Dongia	0	0	0	0	0.666667	3.33333	0	0	0	0	0
g__Pseudohongiella	3	0	0	0	0	0	0	0	1	0	0
g__norank_o__MD2904-B13	3.66667	0	0	0	0	0	0	0	0.333333	0	0
g__norank_f__Reyranellaceae	3.33333	0.666667	0	0	0	0	0	0	0	0	0
g__unclassified_o__Frankiales	1.66667	0.333333	0	0	0	1.66667	0	0	0	0	0
g__norank_f__Parachlamydiaceae	0	1.66667	1	0	1	0	0	0	0	0	0
g__norank_o__RBG-13-54-9	0	0	2	0.333333	1.33333	0	0	0	0	0	0
g__norank_o__Napoli-4B-65	3.33333	0	0	0	0	0	0	0	0.333333	0	0
g__Flavonifractor	0	1	0	0.333333	0	0	2.33333	0	0	0	0
g__Crassaminicella	3.33333	0	0	0	0	0	0	0	0.333333	0	0
g__norank_f__Hydrogenedensaceae	3.33333	0	0	0	0	0	0	0	0.333333	0	0
g__norank_o__Candidatus_Woesebacteria	1.33333	0	0	0	0	0	0	0	2.33333	0	0
g__MND1	0.333333	0	0	0	1.66667	1.66667	0	0	0	0	0
g__Bryobacter	0	0.666667	0	0	1	1	0.666667	0.333333	0	0	0
g__norank_f__Sporichthyaceae	0	0	1.66667	0	0	1.33333	0	0	0.666667	0	0
g__Parviterribacter	0	1.66667	1.33333	0	0.666667	0	0	0	0	0	0
g__norank_f__Saprospiraceae	0	0.333333	0	0	2.66667	0	0	0.666667	0	0	0
g__norank_f__Flavobacteriaceae	0.666667	0	0	3	0	0	0	0	0	0	0
g__norank_o__Lineage_IV	2.66667	0.333333	0	0	0	0	0	0	0.666667	0	0
g__norank_f__Family_XVIII	0	0	0	0	0	0	3.66667	0	0	0	0
g__Cm1-21	3.66667	0	0	0	0	0	0	0	0	0	0
g__Psychromonas	3	0	0	0	0	0	0	0	0.666667	0	0
g__Photobacterium	3.66667	0	0	0	0	0	0	0	0	0	0
g__Propionicicella	1.66667	0.666667	0	0	0.333333	0.333333	0	0.333333	0	0	0
g__unclassified_f__Acidobacteriaceae_Subgroup_1	0	0	0	0	0	2.33333	0	0	1	0	0
g__unclassified_f__Chloroflexaceae	0	2.33333	1	0	0	0	0	0	0	0	0
g__norank_o__661239	3	0	0	0	0	0	0	0	0.333333	0	0
g__Tumebacillus	0	0	0.333333	0	3	0	0	0	0	0	0
g__Acidaminobacter	3	0	0	0	0.333333	0	0	0	0	0	0
g__unclassified_p__Omnitrophicaeota	3.33333	0	0	0	0	0	0	0	0	0	0
g__norank_o__Candidatus_Nealsonbacteria	3.33333	0	0	0	0	0	0	0	0	0	0
g__norank_c__Pla4_lineage	3.33333	0	0	0	0	0	0	0	0	0	0
g__norank_f__AKAU3564_sediment_group	3	0	0	0	0	0	0	0	0.333333	0	0
g__Anaeromyxobacter	0	1	0	0	0	0	2.33333	0	0	0	0
g__Sandarakinorhabdus	3.33333	0	0	0	0	0	0	0	0	0	0
g__Defluviicoccus	0	0.333333	0	0	2.33333	0.666667	0	0	0	0	0
g__Roseomonas	1.66667	0.333333	0.333333	0	1	0	0	0	0	0	0
g__Edwardsiella	0	0	0	3.33333	0	0	0	0	0	0	0
g__Roseococcus	0	0	0	0	3.33333	0	0	0	0	0	0
g__Mesotoga	0	0	0	0	0	0	3.33333	0	0	0	0
g__Actinomycetospora	0	0.333333	0.333333	0	1.33333	0	0	0	1.33333	0	0
g__Solitalea	0.666667	0	0	0	2.66667	0	0	0	0	0	0
g__norank_c__Anaerolineae	2	0	0	0	0	0	0	0	1.33333	0	0
g__norank_f__Veillonellaceae	2.66667	0.666667	0	0	0	0	0	0	0	0	0
g__norank_f__Sandaracinaceae	0.333333	1.33333	0	0	0	0	1	0	0.666667	0	0
g__norank_o__PLTA13	0	0	0.333333	0	1	2	0	0	0	0	0
g__norank_f__NS9_marine_group	2.33333	0	0	0	0.333333	0	0	0	0.333333	0	0
g__Thermus	0	0	1	0	0	1.66667	0.333333	0	0	0	0
g__Granulicella	0	0	0	0	0	3	0	0	0	0	0
g__Terracidiphilus	0	0	0	0	0	3	0	0	0	0	0
g__unclassified_f__Intrasporangiaceae	0	0	0	0	0	0	0	0	3	0	0
g__Arcicella	3	0	0	0	0	0	0	0	0	0	0
g__Barnesiella	0	0.333333	0.333333	2.33333	0	0	0	0	0	0	0
g__norank_f__Prevotellaceae	0	0.333333	0	1	1.66667	0	0	0	0	0	0
g__norank_o__SJA-28	0	0.333333	0.333333	0	2.33333	0	0	0	0	0	0
g__norank_f__F082	0	0	0	3	0	0	0	0	0	0	0
g__unclassified_o__Chlamydiales	2.33333	0	0	0	0	0	0	0	0.666667	0	0
g__norank_o__MSBL5	2.66667	0	0	0	0	0	0	0	0.333333	0	0
g__W5	0	0	0	0	0	3	0	0	0	0	0
g__Synechococcus_CC9902	2.33333	0	0	0	0	0	0	0	0.666667	0	0
g__norank_c__Sericytochromatia	0.333333	0	0	0	0	2.66667	0	0	0	0	0
g__Syntrophomonas	0	0	0	0	0	3	0	0	0	0	0
g__Ruminococcaceae_UCG-012	3	0	0	0	0	0	0	0	0	0	0
g__Erysipelotrichaceae_UCG-004	0	0	0	0.666667	0	2	0	0.333333	0	0	0
g__Faecalibaculum	0	1.66667	0.666667	0.666667	0	0	0	0	0	0	0
g__Gemmatimonas	0	0	0	0.333333	2.66667	0	0	0	0	0	0
g__norank_p__Margulisbacteria	2.33333	0	0	0	0	0	0	0	0.666667	0	0
g__unclassified_p__Patescibacteria	1.66667	1.33333	0	0	0	0	0	0	0	0	0
g__Aestuariispira	3	0	0	0	0	0	0	0	0	0	0
g__Luminiphilus	3	0	0	0	0	0	0	0	0	0	0
g__Candidatus_Competibacter	0	0	0	0	2.66667	0	0	0.333333	0	0	0
g__Hirschia	0.666667	0	0	0	1.33333	0.666667	0.333333	0	0	0	0
g__norank_f__Rhodanobacteraceae	0.666667	0.666667	0	0	1.33333	0	0	0	0.333333	0	0
g__Candidatus_Berkiella	0	0	1.33333	0	1.66667	0	0	0	0	0	0
g__Labrys	2	0.333333	0.666667	0	0	0	0	0	0	0	0
g__Sutterella	0	0	0	1.33333	0	0	1.66667	0	0	0	0
g__Proteus	0	0.333333	0	0.666667	2	0	0	0	0	0	0
g__Bordetella	0.666667	0	0	0	0	0	0	0	2.33333	0	0
g__OM43_clade	2.66667	0	0	0	0	0	0	0	0.333333	0	0
g__Methylobacter	1.66667	0	0	0	0	1.33333	0	0	0	0	0
g__Candidatus_Methylopumilus	2.33333	0	0.666667	0	0	0	0	0	0	0	0
g__norank_f__P3OB-42	2	0	0	0	0	0	0	0	1	0	0
g__Altererythrobacter	0	0.666667	0	1	1.33333	0	0	0	0	0	0
g__Solibacillus	0	0.333333	1.33333	0.666667	0	0	0.666667	0	0	0	0
g__Erysipelotrichaceae_UCG-003	0	1	0	1.33333	0.666667	0	0	0	0	0	0
g__Coriobacteriaceae_UCG-002	0	0.333333	0	0	2.33333	0	0	0	0	0	0
g__unclassified_f__Nocardioidaceae	0	1	0	0	1.66667	0	0	0	0	0	0
g__unclassified_f__Peptococcaceae	1.66667	0	0	0	0	0	0	0	1	0	0
g__Lachnospiraceae_FCS020_group	0	0	0	1	0	0	0	0	1.66667	0	0
g__norank_o__Candidatus_Magasanikbacteria	1.66667	0	0	0	0	0	0	0	1	0	0
g__Ancylobacter	0	0.333333	2.33333	0	0	0	0	0	0	0	0
g__Sphingoaurantiacus	0	0.333333	0	0	2.33333	0	0	0	0	0	0
g__Ellin6067	0	0	0	0	1	1.66667	0	0	0	0	0
g__Aridibacter	0.666667	1	0.333333	0	0.666667	0	0	0	0	0	0
g__norank_f__Nitriliruptoraceae	0	0	0	2.66667	0	0	0	0	0	0	0
g__Lawsonella	0	0.333333	0	0	0	1	1.33333	0	0	0	0
g__Aquipuribacter	0	0	0	2.66667	0	0	0	0	0	0	0
g__Tenacibaculum	2.66667	0	0	0	0	0	0	0	0	0	0
g__Aureimarina	2.66667	0	0	0	0	0	0	0	0	0	0
g__unclassified_f__Cyclobacteriaceae	2.66667	0	0	0	0	0	0	0	0	0	0
g__Algoriphagus	2	0	0.666667	0	0	0	0	0	0	0	0
g__norank_f__cvE6	1	0	0	0	0.666667	1	0	0	0	0	0
g__norank_f__Simkaniaceae	1	0.333333	0	0	0	1	0	0	0.333333	0	0
g__norank_f__JG30-KF-AS9	0	0	0	0	1	1.33333	0	0.333333	0	0	0
g__Anaerosporobacter	0	0	0	0	0	2.66667	0	0	0	0	0
g__Atopostipes	0	0	0	2.66667	0	0	0	0	0	0	0
g__norank_c__BMS9AB35	2.66667	0	0	0	0	0	0	0	0	0	0
g__unclassified_c__Planctomycetacia	2.66667	0	0	0	0	0	0	0	0	0	0
g__Bradymonas	0	0	0	2.66667	0	0	0	0	0	0	0
g__norank_f__Desulfobulbaceae	2.66667	0	0	0	0	0	0	0	0	0	0
g__norank_f__A0839	0	0.333333	0.333333	0	2	0	0	0	0	0	0
g__Moritella	0	0	0	0	0	2	0	0	0.666667	0	0
g__Oxalobacter	0	0	0	0	0	1.33333	0	0	0	1	0.333333
g__Gallionella	0	0	2.66667	0	0	0	0	0	0	0	0
g__Rhodomicrobium	0	0	0	0	0	2.66667	0	0	0	0	0
g__Thermotunica	0	0	0	0	2.33333	0	0	0	0	0	0
g__Ilumatobacter	0	0.666667	0	0	1.66667	0	0	0	0	0	0
g__norank_f__Atopobiaceae	0	0	0	2.33333	0	0	0	0	0	0	0
g__Micropruina	0	0	0	0	0.333333	2	0	0	0	0	0
g__Dactylosporangium	2.33333	0	0	0	0	0	0	0	0	0	0
g__Ohtaekwangia	0	0	0	0	0.666667	0	1.66667	0	0	0	0
g__Emticicia	2	0	0	0.333333	0	0	0	0	0	0	0
g__unclassified_f__Weeksellaceae	0	0	0	0	2.33333	0	0	0	0	0	0
g__norank_f__Paludibacteraceae	0	0	0	0	0	2.33333	0	0	0	0	0
g__norank_f__M2PB4-65_termite_group	0	0	0	0	0	2	0.333333	0	0	0	0
g__Planktosalinus	0	0	0	0	0	0	2.33333	0	0	0	0
g__JG30a-KF-32	0	0	0	0	0	0	2.33333	0	0	0	0
g__norank_o__SJA-15	0	0	0	0	2	0	0	0.333333	0	0	0
g__norank_o__ADurb.Bin180	2.33333	0	0	0	0	0	0	0	0	0	0
g__unclassified_f__Leptolyngbyaceae	0	2.33333	0	0	0	0	0	0	0	0	0
g__Clostridium]_innocuum_group	0	1	1	0.333333	0	0	0	0	0	0	0
g__Catenibacterium	0	0	0	2.33333	0	0	0	0	0	0	0
g__Hydrogenispora	2	0	0.333333	0	0	0	0	0	0	0	0
g__Clostridium_sensu_stricto_8	0	0.666667	0	0	0	1.66667	0	0	0	0	0
g__norank_c__BRH-c20a	0	0	0	0	0	0	0	0	0	2.33333	0
g__Anaerostipes	0	0	0	2.33333	0	0	0	0	0	0	0
g__norank_c__Parcubacteria	2	0	0	0	0	0	0	0	0.333333	0	0
g__JL-ETNP-F27	2.33333	0	0	0	0	0	0	0	0	0	0
g__MWH-UniP1_aquatic_group	0	0	0	0	0	0	2.33333	0	0	0	0
g__unclassified_f__Gallionellaceae	0	0	1.66667	0.666667	0	0	0	0	0	0	0
g__norank_o__10bav-F6	2.33333	0	0	0	0	0	0	0	0	0	0
g__Candidatus_Nitrotoga	0	0	2	0.333333	0	0	0	0	0	0	0
g__unclassified_f__Succinivibrionaceae	0	0	0	0	0	2.33333	0	0	0	0	0
g__norank_f__Archangiaceae	0	0	0	0	0	2.33333	0	0	0	0	0
g__Inquilinus	0	0	0	0.333333	0	2	0	0	0	0	0
g__norank_f__Blfdi19	1.66667	0	0	0	0.666667	0	0	0	0	0	0
g__Pigmentiphaga	0.666667	0	0	0	0	0	0	1.66667	0	0	0
g__AAP99	0	0	0	0	2.33333	0	0	0	0	0	0
g__Propionivibrio	1.66667	0	0.333333	0	0	0	0	0	0.333333	0	0
g__Thiobacillus	2.33333	0	0	0	0	0	0	0	0	0	0
g__Laribacter	0	0	0	0	0	0	2.33333	0	0	0	0
g__norank_c__Subgroup_5	1	0	0	0	0	1.33333	0	0	0	0	0
g__Solirubrobacter	0.666667	1	0	0	0	0	0	0	0.666667	0	0
g__Taibaiella	1.33333	0.333333	0	0	0.666667	0	0	0	0	0	0
g__unclassified_o__Sphingobacteriales	1.33333	0	0	0	0	0	0	0	1	0	0
g__unclassified_f__Diplorickettsiaceae	0.666667	0.333333	0.333333	0	0	0.333333	0	0	0.666667	0	0
g__Azospira	1	0	0	0.333333	0	0	0	0	1	0	0
g__Noviherbaspirillum	1.33333	1	0	0	0	0	0	0	0	0	0
g__norank_f__Spirochaetaceae	0.666667	0	0	0	0.666667	0	0	0	1	0	0
g__Candidatus_Udaeobacter	1.33333	1	0	0	0	0	0	0	0	0	0
g__JGI_0001001-H03	0	0.666667	0	0	1.33333	0	0	0	0	0	0
g__F0332	0	1.66667	0	0.333333	0	0	0	0	0	0	0
g__Paraeggerthella	0	0	0	0	0	0	0	0	0	0.666667	1.33333
g__Haematomicrobium	2	0	0	0	0	0	0	0	0	0	0
g__norank_f__Lentimicrobiaceae	0.666667	0	0	0.333333	0	1	0	0	0	0	0
g__Flavisolibacter	0	0	0	0	2	0	0	0	0	0	0
g__Aliifodinibius	0	0	0	2	0	0	0	0	0	0	0
g__Sporocytophaga	0	0	0	0	0	0	2	0	0	0	0
g__DMER64	0	0	0	0	0	2	0	0	0	0	0
g__Chlorobaculum	0	0	0	2	0	0	0	0	0	0	0
g__NS4_marine_group	2	0	0	0	0	0	0	0	0	0	0
g__Herpetosiphon	0	0	0	0	2	0	0	0	0	0	0
g__norank_o__SPG12-461-471-B8	2	0	0	0	0	0	0	0	0	0	0
g__norank_c__TK10	0	0.333333	0.333333	0	1.33333	0	0	0	0	0	0
g__Chroococcidiopsis_SAG_2023	0	0	1	0	1	0	0	0	0	0	0
g__Lachnospiraceae_UCG-001	0	0	0	0.333333	0	1.66667	0	0	0	0	0
g__Leuconostoc	0	0	0	0.333333	1	0	0.666667	0	0	0	0
g__norank_f__Clostridiaceae_3	2	0	0	0	0	0	0	0	0	0	0
g__Leptotrichia	0.666667	0	1.33333	0	0	0	0	0	0	0	0
g__norank_o__GWA2-38-13b	0.666667	0	0	0	0	0	0	0	1.33333	0	0
g__unclassified_c__Gracilibacteria	2	0	0	0	0	0	0	0	0	0	0
g__norank_o__Candidatus_Campbellbacteria	2	0	0	0	0	0	0	0	0	0	0
g__unclassified_f__Desulfobacteraceae	0	0	0	0	0	0	0	0	2	0	0
g__norank_o__B2M28	2	0	0	0	0	0	0	0	0	0	0
g__Immundisolibacter	0	0	0	0	2	0	0	0	0	0	0
g__Lautropia	0	0.666667	0.333333	0	0.333333	0	0.666667	0	0	0	0
g__Palleronia	0	0	0	2	0	0	0	0	0	0	0
g__unclassified_o__Rhodovibrionales	2	0	0	0	0	0	0	0	0	0	0
g__OM60NOR5_clade	1.66667	0	0	0	0	0	0	0	0.333333	0	0
g__Deefgea	0	0	0	0	0	0	0	2	0	0	0
g__Lysobacter	0	1.66667	0	0	0.333333	0	0	0	0	0	0
g__norank_f__Nannocystaceae	2	0	0	0	0	0	0	0	0	0	0
g__unclassified_f__Moraxellaceae	0	0	0	0	0	0	0	1.66667	0	0.333333	0
g__AqS1	1	0	0	0	0	0	0	0	1	0	0
g__Magnetospira	1.33333	0	0	0	0	0	0	0	0.666667	0	0
g__Pseudoalteromonas	2	0	0	0	0	0	0	0	0	0	0
g__norank_o__Sva0485	2	0	0	0	0	0	0	0	0	0	0
g__Fontimonas	2	0	0	0	0	0	0	0	0	0	0
g__Paenochrobactrum	0	1.33333	0	0	0.666667	0	0	0	0	0	0
g__norank_o__11-24	1.33333	0	0.333333	0	0.333333	0	0	0	0	0	0
g__Nordella	0	0.333333	1.33333	0	0.333333	0	0	0	0	0	0
g__Haemophilus	1.33333	0	0	0.333333	0.333333	0	0	0	0	0	0
g__Terrimicrobium	0.666667	0.333333	0.666667	0	0	0	0	0	0.333333	0	0
g__norank_c__AT-s3-28	1.66667	0	0	0	0	0	0	0	0	0	0
g__Pseudopropionibacterium	0	1.66667	0	0	0	0	0	0	0	0	0
g__Longimycelium	0	0	0	0	0	0	1.66667	0	0	0	0
g__norank_o__Coriobacteriales	0	0	0	1.66667	0	0	0	0	0	0	0
g__unclassified_o__Solirubrobacterales	1.66667	0	0	0	0	0	0	0	0	0	0
g__norank_f__37-13	1.66667	0	0	0	0	0	0	0	0	0	0
g__norank_o__Bacteroidales	1.66667	0	0	0	0	0	0	0	0	0	0
g__norank_o__Nostocales	0	0	0	0	0	1.66667	0	0	0	0	0
g__norank_f__Babeliaceae	0	0	1.66667	0	0	0	0	0	0	0	0
g__norank_f__UBA12411	1.66667	0	0	0	0	0	0	0	0	0	0
g__Acetitomaculum	0	0	0	1.66667	0	0	0	0	0	0	0
g__ASF356	0	0	0	0	1.66667	0	0	0	0	0	0
g__norank_f__Halobacteroidaceae	0	0	0	0	0	0	0	0	1.66667	0	0
g__norank_p__PAUC34f	1.66667	0	0	0	0	0	0	0	0	0	0
g__norank_p__Poribacteria	1.66667	0	0	0	0	0	0	0	0	0	0
g__Candidatus_Alysiosphaera	0	0	0	0	1.66667	0	0	0	0	0	0
g__Amphiplicatus	0	1.66667	0	0	0	0	0	0	0	0	0
g__Polymorphobacter	1.66667	0	0	0	0	0	0	0	0	0	0
g__norank_f__Sphingomonadaceae	0	0	0	0	0	0	0	0	1.66667	0	0
g__Pelagibius	1.66667	0	0	0	0	0	0	0	0	0	0
g__norank_f__SAR116_clade	1.66667	0	0	0	0	0	0	0	0	0	0
g__Sulfurifustis	0	0	1.66667	0	0	0	0	0	0	0	0
g__Archangium	0	0	0	0	1.66667	0	0	0	0	0	0
g__norank_f__Leptospiraceae	1.66667	0	0	0	0	0	0	0	0	0	0
g__Fretibacterium	0	0	0	0	1.66667	0	0	0	0	0	0
g__unclassified_o__Chthoniobacterales	0	0	1.66667	0	0	0	0	0	0	0	0
g__norank_f__Blastocatellaceae	1.33333	0.333333	0	0	0	0	0	0	0	0	0
g__Spirosoma	0	0	0.333333	0	1.33333	0	0	0	0	0	0
g__Cnuella	0	1.33333	0	0	0.333333	0	0	0	0	0	0
g__unclassified_f__Tannerellaceae	0	0.333333	0	0	0	1.33333	0	0	0	0	0
g__norank_f__Coleofasciculaceae	0	0	0	0	1.33333	0	0.333333	0	0	0	0
g__Anaerofustis	1.33333	0	0	0	0	0	0	0.333333	0	0	0
g__Kroppenstedtia	0	1.33333	0.333333	0	0	0	0	0	0	0	0
g__Succiniclasticum	0	0	0	0	0	1.33333	0	0.333333	0	0	0
g__Ruminococcaceae_UCG-003	0	0.666667	0	1	0	0	0	0	0	0	0
g__Holdemanella	0	0.333333	0	1.33333	0	0	0	0	0	0	0
g__Cellulosilyticum	0	0.333333	0	1.33333	0	0	0	0	0	0	0
g__Finegoldia	0	1	0	0	0	0.666667	0	0	0	0	0
g__norank_f__Longimicrobiaceae	0	0.333333	0	0	1.33333	0	0	0	0	0	0
g__C39	1	0.666667	0	0	0	0	0	0	0	0	0
g__Limnobacter	1	0.333333	0	0	0	0.333333	0	0	0	0	0
g__Azospirillum	0	0.333333	0	0	0.666667	0.666667	0	0	0	0	0
g__Ottowia	1	0	0	0	0.666667	0	0	0	0	0	0
g__Neisseria	0	1	0.333333	0	0	0	0.333333	0	0	0	0
g__Marinobacter	1	0.666667	0	0	0	0	0	0	0	0	0
g__Steroidobacter	0.666667	0.666667	0	0.333333	0	0	0	0	0	0	0
g__Sulfuritalea	1	0	0	0	0.666667	0	0	0	0	0	0
g__Syner-01	0	0	0	0	1	0.666667	0	0	0	0	0
g__AUTHM297	0	0.333333	0	0	0	1.33333	0	0	0	0	0
g__Microbispora	1.33333	0	0	0	0	0	0	0	0	0	0
g__Ornithinimicrobium	0	0.333333	0	0	1	0	0	0	0	0	0
g__unclassified_f__Ilumatobacteraceae	0	0	0.666667	0	0	0	0	0	0.666667	0	0
g__Gardnerella	0	0	0.666667	0	0	0.666667	0	0	0	0	0
g__norank_f__Ilumatobacteraceae	0	0	0	0	1.33333	0	0	0	0	0	0
g__Agromyces	0.333333	0	0	0	0	0	0	0	1	0	0
g__Cytophaga	0	1.33333	0	0	0	0	0	0	0	0	0
g__Capnocytophaga	0	0	0	0	0	0	1.33333	0	0	0	0
g__unclassified_o__Cytophagales	0	0	0	1.33333	0	0	0	0	0	0	0
g__Lacibacter	0	1	0	0	0.333333	0	0	0	0	0	0
g__Arachidicoccus	0.333333	0	0	0	0	0	0	0	1	0	0
g__unclassified_o__Chitinophagales	1.33333	0	0	0	0	0	0	0	0	0	0
g__Hydrotalea	1.33333	0	0	0	0	0	0	0	0	0	0
g__Dinghuibacter	0	0	1	0	0.333333	0	0	0	0	0	0
g__SM23-31	1	0	0	0	0	0	0	0	0.333333	0	0
g__norank_c__AD3	0	0	0.333333	0.333333	0	0	0	0	0.666667	0	0
g__Microcystis_PCC-7914	0	0	0.333333	0	0.333333	0.333333	0	0	0	0.333333	0
g__unclassified_f__Chroococcidiopsaceae	0	0	0	0	1.33333	0	0	0	0	0	0
g__Sulfuricurvum	0	0	1	0	0.333333	0	0	0	0	0	0
g__Catenisphaera	0	0	0	1.33333	0	0	0	0	0	0	0
g__Ammoniphilus	0	0	0	0	1.33333	0	0	0	0	0	0
g__Cohnella	0	0	0	0	0	0	1.33333	0	0	0	0
g__Pelosinus	1.33333	0	0	0	0	0	0	0	0	0	0
g__Parvimonas	0	0	0	0	0	0	1.33333	0	0	0	0
g__norank_p__GAL15	0	0	0	0	0	0	1.33333	0	0	0	0
g__unclassified_f__Gemmatimonadaceae	0	0	0	0	0	1.33333	0	0	0	0	0
g__Rheinheimera	0	0	0	0	1.33333	0	0	0	0	0	0
g__norank_o__MBNT15	1	0	0	0.333333	0	0	0	0	0	0	0
g__Verticia	0	1.33333	0	0	0	0	0	0	0	0	0
g__unclassified_f__Hyphomicrobiaceae	0	0.666667	0.333333	0	0.333333	0	0	0	0	0	0
g__norank_f__Rickettsiaceae	1	0	0	0	0.333333	0	0	0	0	0	0
g__norank_f__Sva1033	1.33333	0	0	0	0	0	0	0	0	0	0
g__Moraxella	0	0.666667	0	0.666667	0	0	0	0	0	0	0
g__Methyloceanibacter	1.33333	0	0	0	0	0	0	0	0	0	0
g__IS-44	1.33333	0	0	0	0	0	0	0	0	0	0
g__Methylophilus	0	0	0	0	1.33333	0	0	0	0	0	0
g__Oleispira	1.33333	0	0	0	0	0	0	0	0	0	0
g__Komagataeibacter	0	0	0	0	0	1.33333	0	0	0	0	0
g__Colwellia	1.33333	0	0	0	0	0	0	0	0	0	0
g__Desulfurivibrio	0	0	0	0	0	1.33333	0	0	0	0	0
g__norank_f__Sneathiellaceae	1.33333	0	0	0	0	0	0	0	0	0	0
g__Thiogranum	0	0	0	0	1.33333	0	0	0	0	0	0
g__norank_f__T34	0	0	1	0.333333	0	0	0	0	0	0	0
g__Defluviitoga	0	0	0	0	0	1.33333	0	0	0	0	0
g__Persicirhabdus	1.33333	0	0	0	0	0	0	0	0	0	0
g__unclassified_f__Solibacteraceae_Subgroup_3	0	0	0	0	1	0	0	0	0	0	0
g__norank_c__d142	0.666667	0	0	0	0	0	0	0	0.333333	0	0
g__unclassified_f__Cellulomonadaceae	0	0	0	0.666667	0.333333	0	0	0	0	0	0
g__Thermobifida	0	1	0	0	0	0	0	0	0	0	0
g__Propioniciclava	0	0	0	0	1	0	0	0	0	0	0
g__unclassified_o__Microtrichales	0	0.333333	0	0	0.666667	0	0	0	0	0	0
g__Olsenella	0	0	0	1	0	0	0	0	0	0	0
g__Actinoplanes	0	0.333333	0	0	0	0	0.666667	0	0	0	0
g__Actinoallomurus	1	0	0	0	0	0	0	0	0	0	0
g__unclassified_f__Eggerthellaceae	0	0	0	1	0	0	0	0	0	0	0
g__Egicoccus	0	0	0	1	0	0	0	0	0	0	0
g__Petrimonas	0	0	0	0	0.666667	0.333333	0	0	0	0	0
g__OLB12	0	1	0	0	0	0	0	0	0	0	0
g__Vibrionimonas	1	0	0	0	0	0	0	0	0	0	0
g__Fluviicola	0	0	1	0	0	0	0	0	0	0	0
g__unclassified_f__Microscillaceae	0	1	0	0	0	0	0	0	0	0	0
g__Marinifilum	0	0	0	0	0	0	0	0	1	0	0
g__Fulvivirga	1	0	0	0	0	0	0	0	0	0	0
g__Anaerocella	0	0	1	0	0	0	0	0	0	0	0
g__Ekhidna	1	0	0	0	0	0	0	0	0	0	0
g__Parasegetibacter	0	0	0	0	1	0	0	0	0	0	0
g__Paludibacter	1	0	0	0	0	0	0	0	0	0	0
g__norank_f__NS11-12_marine_group	1	0	0	0	0	0	0	0	0	0	0
g__Gracilimonas	0	0	0	1	0	0	0	0	0	0	0
g__Robertkochia	0	1	0	0	0	0	0	0	0	0	0
g__norank_f__KD3-93	1	0	0	0	0	0	0	0	0	0	0
g__Thermoflexus	1	0	0	0	0	0	0	0	0	0	0
g__norank_c__SL56_marine_group	1	0	0	0	0	0	0	0	0	0	0
g__norank_o__Phormidesmiales	0	1	0	0	0	0	0	0	0	0	0
g__unclassified_o__Nostocales	0	0	1	0	0	0	0	0	0	0	0
g__Trichocoleus_SAG_26.92	0	0	0	0	1	0	0	0	0	0	0
g__Nodosilinea_PCC-7104	0	0.666667	0	0.333333	0	0	0	0	0	0	0
g__Microcoleus_PCC-7113	0	1	0	0	0	0	0	0	0	0	0
g__Leptolyngbya_ANT.L52.2	0	0.666667	0.333333	0	0	0	0	0	0	0	0
g__Geitlerinema_LD9	0	1	0	0	0	0	0	0	0	0	0
g__Leptolyngbya_EcFYyyy-00	0	0	0	0	1	0	0	0	0	0	0
g__Pseudogracilibacillus	0	0.666667	0	0	0.333333	0	0	0	0	0	0
g__Candidatus_Arthromitus	1	0	0	0	0	0	0	0	0	0	0
g__Paenisporosarcina	0	1	0	0	0	0	0	0	0	0	0
g__Peptoniphilus	0	0	0	0.333333	0	0	0.666667	0	0	0	0
g__Jeotgalicoccus	0	0.666667	0	0	0	0	0	0	0	0.333333	0
g__Eubacterium]_eligens_group	0	0	0	1	0	0	0	0	0	0	0
g__Sporomusa	0	0	1	0	0	0	0	0	0	0	0
g__Brevibacillus	1	0	0	0	0	0	0	0	0	0	0
g__Lachnospira	0	0.666667	0	0.333333	0	0	0	0	0	0	0
g__unclassified_f__Clostridiaceae_1	0	0	1	0	0	0	0	0	0	0	0
g__Clostridium_sensu_stricto_7	0	1	0	0	0	0	0	0	0	0	0
g__Nitrospina	1	0	0	0	0	0	0	0	0	0	0
g__norank_o__Candidatus_Kuenenbacteria	0	0	0	0	0	0	0	0	1	0	0
g__norank_c__OM190	0.666667	0	0.333333	0	0	0	0	0	0	0	0
g__Candidatus_Brocadia	0.666667	0	0	0	0	0	0	0.333333	0	0	0
g__norank_f__Isosphaeraceae	0	1	0	0	0	0	0	0	0	0	0
g__Candidatus_Kuenenia	1	0	0	0	0	0	0	0	0	0	0
g__AKYG587	0	0	0	0	0	1	0	0	0	0	0
g__Paludibacterium	1	0	0	0	0	0	0	0	0	0	0
g__norank_o__Run-SP154	0	0	0	0	1	0	0	0	0	0	0
g__Methylotenera	0.333333	0.333333	0	0.333333	0	0	0	0	0	0	0
g__Asticcacaulis	0.666667	0	0	0	0	0	0	0	0.333333	0	0
g__Belnapia	0	0.333333	0	0	0.666667	0	0	0	0	0	0
g__norank_f__BIrii41	0	1	0	0	0	0	0	0	0	0	0
g__Candidatus_Finniella	1	0	0	0	0	0	0	0	0	0	0
g__norank_o__KI89A_clade	1	0	0	0	0	0	0	0	0	0	0
g__Desulfobacca	1	0	0	0	0	0	0	0	0	0	0
g__unclassified_f__Solimonadaceae	0	0	0	0	0.333333	0	0.666667	0	0	0	0
g__Pseudochrobactrum	0	0	0	0	0	0	0	1	0	0	0
g__Caenimonas	1	0	0	0	0	0	0	0	0	0	0
g__Cellvibrio	0	1	0	0	0	0	0	0	0	0	0
g__unclassified_f__Methylophilaceae	0.333333	0	0	0	0.666667	0	0	0	0	0	0
g__norank_f__Devosiaceae	1	0	0	0	0	0	0	0	0	0	0
g__norank_o__CCD24	0	0.333333	0	0	0.666667	0	0	0	0	0	0
g__norank_o__Rokubacteriales	0	0	0.333333	0	0.666667	0	0	0	0	0	0
g__unclassified_f__Pedosphaeraceae	0	0	0	0	1	0	0	0	0	0	0
g__Candidatus_Xiphinematobacter	0	0	0	0	0	0	1	0	0	0	0
g__norank_p__WS2	0	0	0	0	1	0	0	0	0	0	0
g__norank_c__Subgroup_26	0	0	0	0	0	0	0	0	0.666667	0	0
g__Candidatus_Solibacter	0	0.666667	0	0	0	0	0	0	0	0	0
g__PAUC26f	0.666667	0	0	0	0	0	0	0	0	0	0
g__Microlunatus	0	0.666667	0	0	0	0	0	0	0	0	0
g__Kineosporia	0	0.333333	0.333333	0	0	0	0	0	0	0	0
g__Corynebacterium	0	0.666667	0	0	0	0	0	0	0	0	0
g__Turicella	0	0.666667	0	0	0	0	0	0	0	0	0
g__Rubrobacter	0	0	0	0	0	0.666667	0	0	0	0	0
g__norank_o__Frankiales	0	0	0	0	0.666667	0	0	0	0	0	0
g__OLB8	0.666667	0	0	0	0	0	0	0	0	0	0
g__Runella	0	0	0.666667	0	0	0	0	0	0	0	0
g__Meniscus	0	0	0	0	0.666667	0	0	0	0	0	0
g__Phaeodactylibacter	0	0	0	0	0.666667	0	0	0	0	0	0
g__Ignavibacterium	0.666667	0	0	0	0	0	0	0	0	0	0
g__Prevotella_7	0	0.333333	0	0	0.333333	0	0	0	0	0	0
g__unclassified_f__Saprospiraceae	0.666667	0	0	0	0	0	0	0	0	0	0
g__norank_o__Cytophagales	0.666667	0	0	0	0	0	0	0	0	0	0
g__Owenweeksia	0	0	0	0.666667	0	0	0	0	0	0	0
g__Pseudarcicella	0.333333	0	0	0	0	0	0	0	0.333333	0	0
g__Candidatus_Rhabdochlamydia	0	0.333333	0	0	0.333333	0	0	0	0	0	0
g__norank_f__Chlamydiaceae	0	0	0	0	0	0	0	0	0.666667	0	0
g__Estrella	0.666667	0	0	0	0	0	0	0	0	0	0
g__Candidatus_Chloroploca	0	0.666667	0	0	0	0	0	0	0	0	0
g__norank_o__C0119	0	0	0	0	0.666667	0	0	0	0	0	0
g__norank_c__Elusimicrobia	0.666667	0	0	0	0	0	0	0	0	0	0
g__Anaerococcus	0	0.666667	0	0	0	0	0	0	0	0	0
g__Megasphaera	0	0	0	0	0	0	0.666667	0	0	0	0
g__Gallicola	0	0.666667	0	0	0	0	0	0	0	0	0
g__Shuttleworthia	0	0	0.666667	0	0	0	0	0	0	0	0
g__Veillonellaceae_UCG-001	0	0.666667	0	0	0	0	0	0	0	0	0
g__Johnsonella	0	0	0	0	0	0	0.666667	0	0	0	0
g__Abiotrophia	0	0.666667	0	0	0	0	0	0	0	0	0
g__Oxobacter	0.666667	0	0	0	0	0	0	0	0	0	0
g__unclassified_o__Bacillales	0.666667	0	0	0	0	0	0	0	0	0	0
g__Sinobaca	0	0.666667	0	0	0	0	0	0	0	0	0
g__norank_f__Moduliflexaceae	0.666667	0	0	0	0	0	0	0	0	0	0
g__norank_o__Candidatus_Azambacteria	0	0	0.666667	0	0	0	0	0	0	0	0
g__norank_o__Candidatus_Spechtbacteria	0	0	0	0	0	0	0	0	0.666667	0	0
g__Pir4_lineage	0	0	0	0.666667	0	0	0	0	0	0	0
g__Kingella	0	0.666667	0	0	0	0	0	0	0	0	0
g__Filomicrobium	0.333333	0	0	0	0	0	0	0	0.333333	0	0
g__norank_f__Solimonadaceae	0	0	0	0	0.666667	0	0	0	0	0	0
g__Amphritea	0.666667	0	0	0	0	0	0	0	0	0	0
g__norank_f__A21b	0	0	0	0	0.666667	0	0	0	0	0	0
g__unclassified_f__Syntrophobacteraceae	0	0	0	0	0.666667	0	0	0	0	0	0
g__UBA6140	0.666667	0	0	0	0	0	0	0	0	0	0
g__Succinivibrio	0	0	0	0.666667	0	0	0	0	0	0	0
g__Brachymonas	0	0	0.333333	0	0.333333	0	0	0	0	0	0
g__Perlucidibaca	0.333333	0	0	0.333333	0	0	0	0	0	0	0
g__Marinagarivorans	0	0	0	0.666667	0	0	0	0	0	0	0
g__Prosthecomicrobium	0	0	0.666667	0	0	0	0	0	0	0	0
g__unclassified_o__Bradymonadales	0	0	0	0.666667	0	0	0	0	0	0	0
g__Geoalkalibacter	0	0	0	0	0.666667	0	0	0	0	0	0
g__Craurococcus	0	0	0.333333	0	0.333333	0	0	0	0	0	0
g__Saccharospirillum	0	0	0	0.666667	0	0	0	0	0	0	0
g__norank_o__RCP2-54	0.666667	0	0	0	0	0	0	0	0	0	0
g__norank_o__Ga0077536	0.666667	0	0	0	0	0	0	0	0	0	0
g__Aliikangiella	0.666667	0	0	0	0	0	0	0	0	0	0
g__Herbaspirillum	0.666667	0	0	0	0	0	0	0	0	0	0
g__norank_o__JG36-GS-52	0	0	0	0	0.666667	0	0	0	0	0	0
g__norank_o__NRL2	0	0	0	0	0.666667	0	0	0	0	0	0
g__Idiomarina	0.666667	0	0	0	0	0	0	0	0	0	0
g__Arenimonas	0	0.666667	0	0	0	0	0	0	0	0	0
g__norank_f__D05-2	0	0	0.333333	0	0.333333	0	0	0	0	0	0
g__Methylocaldum	0.666667	0	0	0	0	0	0	0	0	0	0
g__Pasteurella	0	0	0	0.666667	0	0	0	0	0	0	0
g__Silvanigrella	0	0	0	0	0	0	0	0	0.666667	0	0
g__norank_o__Rhizobiales	0	0	0	0	0.666667	0	0	0	0	0	0
g__M2PT2-76_termite_group	0	0	0	0	0.333333	0.333333	0	0	0	0	0
g__unclassified_f__Chthoniobacteraceae	0	0	0	0	0.666667	0	0	0	0	0	0
g__Luteitalea	0	0	0	0	0.333333	0	0	0	0	0	0
g__Saccharopolyspora	0	0.333333	0	0	0	0	0	0	0	0	0
g__unclassified_o__Micrococcales	0	0	0	0.333333	0	0	0	0	0	0	0
g__Parafrigoribacterium	0	0	0.333333	0	0	0	0	0	0	0	0
g__unclassified_o__Coriobacteriales	0	0	0	0.333333	0	0	0	0	0	0	0
g__Hamadaea	0	0	0	0	0	0	0	0	0.333333	0	0
g__norank_f__Spirosomaceae	0	0.333333	0	0	0	0	0	0	0	0	0
g__Soonwooa	0	0	0	0.333333	0	0	0	0	0	0	0
g__Hoppeia	0	0	0	0	0	0	0	0.333333	0	0	0
g__Salegentibacter	0	0	0	0.333333	0	0	0	0	0	0	0
g__IheB3-7	0	0	0	0	0.333333	0	0	0	0	0	0
g__Arcticibacter	0	0	0	0.333333	0	0	0	0	0	0	0
g__Pontibacter	0	0	0	0.333333	0	0	0	0	0	0	0
g__Dyadobacter	0	0.333333	0	0	0	0	0	0	0	0	0
g__Rhodocytophaga	0	0	0	0	0.333333	0	0	0	0	0	0
g__norank_f__Bacteroidales_BS11_gut_group	0	0	0.333333	0	0	0	0	0	0	0	0
g__Rufibacter	0	0	0	0	0.333333	0	0	0	0	0	0
g__Moheibacter	0	0	0	0	0.333333	0	0	0	0	0	0
g__norank_o__H3.93	0	0	0	0	0	0	0	0	0.333333	0	0
g__unclassified_c__Anaerolineae	0	0	0.333333	0	0	0	0	0	0	0	0
g__norank_o__Ardenticatenales	0	0	0	0	0	0.333333	0	0	0	0	0
g__Roseofilum_AO1-A	0	0.333333	0	0	0	0	0	0	0	0	0
g__Leptolyngbya_VRUC_135	0	0.333333	0	0	0	0	0	0	0	0	0
g__Phormidium_MBIC10003	0	0.333333	0	0	0	0	0	0	0	0	0
g__possible_genus_06	0	0	0.333333	0	0	0	0	0	0	0	0
g__Peptostreptococcus	0	0	0	0.333333	0	0	0	0	0	0	0
g__unclassified_c__Bacilli	0	0	0	0.333333	0	0	0	0	0	0	0
g__Lachnospiraceae_NC2004_group	0	0	0	0.333333	0	0	0	0	0	0	0
g__Anaerovibrio	0	0	0	0	0.333333	0	0	0	0	0	0
g__Desulfosporosinus	0.333333	0	0	0	0	0	0	0	0	0	0
g__Negativibacillus	0	0	0	0.333333	0	0	0	0	0	0	0
g__Proteiniclasticum	0	0	0	0	0.333333	0	0	0	0	0	0
g__unclassified_f__Family_XII_o__Clostridiales	0.333333	0	0	0	0	0	0	0	0	0	0
g__Pseudobacteroides	0	0	0.333333	0	0	0	0	0	0	0	0
g__norank_f__Clostridiaceae_2	0.333333	0	0	0	0	0	0	0	0	0	0
g__Sedimentibacter	0	0	0	0	0.333333	0	0	0	0	0	0
g__Nosocomiicoccus	0	0	0	0.333333	0	0	0	0	0	0	0
g__unclassified_f__Gracilibacteraceae	0	0	0.333333	0	0	0	0	0	0	0	0
g__Lachnoanaerobaculum	0	0.333333	0	0	0	0	0	0	0	0	0
g__Anaerospora	0	0	0.333333	0	0	0	0	0	0	0	0
g__Sneathia	0	0	0.333333	0	0	0	0	0	0	0	0
g__Gemmatirosa	0	0	0	0	0.333333	0	0	0	0	0	0
g__norank_o__Candidatus_Abawacabacteria	0.333333	0	0	0	0	0	0	0	0	0	0
g__norank_c__ODP123	0.333333	0	0	0	0	0	0	0	0	0	0
g__Rhodopirellula	0	0	0	0.333333	0	0	0	0	0	0	0
g__Succinivibrionaceae_UCG-002	0	0	0	0	0	0	0	0.333333	0	0	0
g__norank_f__Acetobacterales_Incertae_Sedis	0	0	0.333333	0	0	0	0	0	0	0	0
g__Bacteriovorax	0	0	0.333333	0	0	0	0	0	0	0	0
g__Parvibaculum	0	0	0.333333	0	0	0	0	0	0	0	0
g__norank_f__Steroidobacteraceae	0.333333	0	0	0	0	0	0	0	0	0	0
g__Aquimonas	0.333333	0	0	0	0	0	0	0	0	0	0
g__Sorangium	0	0	0	0	0	0	0	0.333333	0	0	0
g__Stella	0	0	0	0	0.333333	0	0	0	0	0	0
g__Koukoulia	0	0	0.333333	0	0	0	0	0	0	0	0
g__Chitinibacter	0	0	0	0	0.333333	0	0	0	0	0	0
g__Alcaligenes	0	0	0.333333	0	0	0	0	0	0	0	0
g__norank_f__Eel-36e1D6	0	0	0	0	0	0	0	0	0.333333	0	0
g__Rickettsiella	0	0	0.333333	0	0	0	0	0	0	0	0
g__Sulfitobacter	0	0	0	0.333333	0	0	0	0	0	0	0
g__Tabrizicola	0	0	0	0	0.333333	0	0	0	0	0	0
g__SWB02	0	0	0	0	0.333333	0	0	0	0	0	0
g__Methylophaga	0.333333	0	0	0	0	0	0	0	0	0	0
g__norank_f__Moraxellaceae	0	0	0	0	0	0	0.333333	0	0	0	0
g__norank_o__Puniceispirillales	0	0	0	0	0	0	0	0	0.333333	0	0
g__Acholeplasma	0	0	0	0	0	0.333333	0	0	0	0	0
g__norank_f__Rubritaleaceae	0	0.333333	0	0	0	0	0	0	0	0	0
g__norank_c__Verrucomicrobiae	0	0	0	0.333333	0	0	0	0	0	0	0
g__Pelagicoccus	0.333333	0	0	0	0	0	0	0	0	0	0
